# Supplementary material for: Ecology of Freedom: Competitive Tests of the Role of Pathogens, Climate, and Natural Disasters in the Development of Socio-Political Freedom
Source: Front Psychol. 2018 Jun 12;9:954. doi: 10.3389/fpsyg.2018.00954 (PMC6005876; doi:10.3389/fpsyg.2018.00954)
Supplement: Supplementary file 1 [file Data_Sheet_1.ZIP]

Archive with 5 entries (4 files):
- Supplemental material Tables 04262018.pdf
- __MACOSX/
- __MACOSX/._Supplemental material Tables 04262018.pdf
- Supplemental Material R code 04262018.Rmd
- __MACOSX/._Supplemental Material R code 04262018.Rmd
