# Supplementary material for: Ecology of Freedom: Competitive Tests of the Role of Pathogens, Climate, and Natural Disasters in the Development of Socio-Political Freedom
Source: Front Psychol. 2018 Jun 12;9:954. doi: 10.3389/fpsyg.2018.00954 (PMC6005876; doi:10.3389/fpsyg.2018.00954)
Supplement: Supplementary file 1 [file Data_Sheet_1.ZIP › Supplemental Material R code 04262018.Rmd]

---
title: "Ecology of Freedom: R-code for Main Results and Supplementary Materials"
author: "Kodai Kusano"
date: "4/17/2018"
output: html_document
---

--- If you encounter a problem with the code, please contact Kodai Kusano (kk@nevada.unr.edu) or Markus Kemmelmeier (markus@unr.edu) ---

-----------TABLE OF CONTENT----------------------
(a) Tidying Data:Get each dataset and merge them (All datasets were extracted in Sep. 2017)
  (a1) Unified Democracy Score
  (a2) Press Freedom
  (a3) Economic Freedom
  (a4) GDP
  (a5) GINI
  (a6) Population density
  (a7) UN region code
  (a8) Historical pathogen prevalence
  (a9) Climatic demands
  (a10) Natural disaster casualties
  (a11) Absolute latitude
  (a12.1) Human-made disaster
  (a12.2) Population
  (a12.3) Human-made disaster/national population
  
(b) Data Management: Manipulating data
  (b1) Merge datasets 
  (b2) Transform human-made disasters
  (b3) Average all longitudinal variables
  (b4) Create a cross-sectional dataframe
  (b5) Imputing missing values
  (b6) Descriptive Stats
  (b7) Transformation
  (b8) Correlation
  (b9) Mean-centering
  
(c) OLS regression (level-1) 
  (c1) Unified Democracy Score
    (c1.2) Residual assumptions (Model 1, UDS) 
  (c2) Press Freedom
    (c2.2) Residual assumptions (Model 2, PF) 
  (c3) Economic Freedom
    (c3.2) Residual assumption (Model 3, EF)
  
(d) Linear mixed-effects models
  (d.1) Assess the need to model random effects
  (d.2) Fitting a mixed model on UDS
    (d.2.2) Simple Slope on UDS 
    (d.2.3) Plotting NDC x GDP interaction on UDS
    (d.2.4) HPP x GDP on UDS
  (d.3) Fitting a mixed model on PF
    (d.3.2) Simple Slope on PF
    (d.3.3) Plotting NDC x GDP interaction on PF
  (d.4) Fitting a mixed model on EF
    (d.4.2) Simple Slope on EF
    (d.4.3) Plotting HPP x GDP interaction on EF
    (d.4.4) Plotting CD x GDP interaction on EF

(e) Supplemental Materials
  (e1) Unified Democracy Score with different datasets
  (e2) Press Freedom with different datasets
  (e3) Economic Freedom with different datasets
  (e4) Standard OLS estimates for all DVs
  (e5) Climato-Economic Model (OLS)
  (e6) Climato-Economic Model (Multilevel)
  (e7) Predicting DVs with Human-made disaster 
  (e8) Historical GDP data (Madision)
    (e8.2) Merge Madison's data
    (e8.3) Predicting DVs with historical GDP
    
(f) Applying Finite Population Correction Factor
(g) Global index of freedom (UDS + PF + EF)
---------------------------------------------------

```{r setup, include=FALSE}
knitr::opts_chunk$set(echo = TRUE)
```


```{r}
library(lmSupport)
library(car)
library(psych)
library(countrycode)
library(tidyverse)
```

Readers are advised to download each dataset at websites shown below at their own risks.

(a1) Unified Democracy Score

The dataset can be found in (http://www.unified-democracy-scores.org/uds.html)
I named it as "a1_uds_summary.csv"

```{r}
uds1<- read.csv("a1_uds_summary.csv",
                         header = TRUE, 
                         sep = ",",
                         stringsAsFactors = FALSE)

uds2 <- uds1[ , c("country", "year", "mean")]#Delete irrelevant columns 
colnames(uds2)[3] <- "uds" #Change variable name 

### Modify country code if necessary
uds2$country[uds2$country == "Germany West"] <- "Germany"
uds2$country[uds2$country == "Yugoslavia (Serbia)"] <- "Serbia"
uds2$country[uds2$country == "Yemen North"] <- "Yemen"

#Since UDS dataset is already a time series dataframe and each county has unequal year frames, switch it into a cross-sectional dataframe so that each country has years between 1946 and 2012
#Long to wide

uds.sec<- reshape(uds2, timevar = "year", idvar = "country", direction="wide", sep = "")

#Select years 2010-2012
uds2010_2012 <- uds.sec[, c(1, 66:68)]
row.names(uds2010_2012) <- 1:nrow(uds2010_2012)#Re-arranging row numbers 
summary(uds2010_2012)

#Check Country Code
uds2010_2012<- uds2010_2012[-c(179), ]# Delete Vietnam South


CodesUDS<- countrycode(uds2010_2012$country, "country.name",#Code
                      "country.name.en", #destination
                      custom_match = TRUE,
                      warn = TRUE)
matchUDS<- cbind(uds2010_2012$country, 
                 CodesUDS) # Germany East, Germany West, Korea North, Yugoslavia (Serbia)

colnames(uds2010_2012)[2] <- "UDS2010"
colnames(uds2010_2012)[3] <- "UDS2011"
colnames(uds2010_2012)[4] <- "UDS2012"

uds2010_2012$country<- 
  CodesUDS

#Save this as csv
write.csv(uds2010_2012, file = "a1.2_uds2010_2012.csv")
```

(a2) Press Freedom
Full dataset from 1979 to 2016 was extracted from (https://freedomhouse.org/report/freedom-press-2017/freedom-press-2017-survey-team)

On the origninal data (FOTP1980-FOTP2017_Public-Data.xlsx), delete columns from 1979 to 2010 and "Status" column. Then delete the first 4 rows. Then change the variable names as following

--Variable names-- 
E.g.)
A_2001 - Legal score for 2001
B_2001  - Political for 2001
C_2001 - Economic for 2001
Total_2001 - Composite of A,B, & C

Save this as "a2_pressfreedom"
```{r, include=FALSE}
pf<- read.csv("a2_pressfreedom.csv",
                         header = TRUE, 
                         sep = ",",
                         stringsAsFactors = FALSE)

colnames(pf)[1] <- "country"
#Because this dataset recognizes missing values as "-", replace this with NA
pf[pf == "-"] <- NA

#change variables into numeric
pf[, c(2:65)] <- sapply(pf[, c(2:65)], as.numeric)
summary(pf)

#Extract 2010-2016 only Totals
pf.2 <- pf[ , c("country", "Total_2010", "Total_2011", "Total_2012", "Total_2013","Total_2014","Total_2015","Total_2016")]
row.names(pf.2) <- 1:nrow(pf.2)

#Check Country Code

CodesPF<- countrycode(pf.2$country, "country.name",#Code
                      "country.name.en", #destination
                      custom_match = TRUE,
                      warn = TRUE)
matchPF<- cbind(pf.2$country, 
                CodesPF)#OK

colnames(pf.2)[2] <- "PF2010"
colnames(pf.2)[3] <- "PF2011"
colnames(pf.2)[4] <- "PF2012"
colnames(pf.2)[5] <- "PF2013"
colnames(pf.2)[6] <- "PF2014"
colnames(pf.2)[7] <- "PF2015"
colnames(pf.2)[8] <- "PF2016"

pf.2$country<- 
  CodesPF

#Save this as csv
write.csv(pf.2, file = "a2.2_pressfreedom.csv")
```

(a3) Economic Freedom

Full dataset from 1995 to 2017 can be found at  
(http://www.heritage.org/index/explore?view=by-region-country-year) 

Rename "data.csv" as "a3_economicfreedom"
```{r}
ef<- read.csv("a3_economicfreedom.csv",
                         header = TRUE, 
                        sep = ",",
                        stringsAsFactors = FALSE)

#Extract 2010-2016
ef.new<- subset(ef, ef$index.year == "2010"| ef$index.year == "2011" | ef$index.year == "2012" | ef$index.year == "2013" | ef$index.year == "2014" | ef$index.year == "2015" | ef$index.year == "2016")

#Delete "judicial.effectiveness" & "fiscal.health"
ef2010_2016 <- ef.new[-c(6, 9)]
colnames(ef2010_2016)[1] <- "country"


#Because this dataset does not read NA as missing values , replace "N/A" with NA
ef2010_2016[ef2010_2016 == "N/A"] <- NA

#change variables into numeric
ef2010_2016[, c(3:13)] <- sapply(ef2010_2016[, c(3:13)], as.numeric)
summary(ef2010_2016)

#Because this dataset is time-series, change this to cross-sectional
ef.sec<- reshape(ef2010_2016, timevar = "index.year", idvar = "country", direction="wide", sep = "")
row.names(ef.sec) <- 1:nrow(ef.sec)

#Extract 2010-2016 only overall
ef.all <- ef.sec[ , c("country", "overall.score2010", "overall.score2011", "overall.score2012", "overall.score2013","overall.score2014","overall.score2015","overall.score2016")]

#Check Country Code

CodesEF<- countrycode(ef.all$country, "country.name",#Code
                      "country.name.en", #destination
                      custom_match = TRUE,
                      warn = TRUE)
matchEF<- cbind(ef.all$country, 
                CodesEF)#OK


colnames(ef.all)[2] <- "EF2010"
colnames(ef.all)[3] <- "EF2011"
colnames(ef.all)[4] <- "EF2012"
colnames(ef.all)[5] <- "EF2013"
colnames(ef.all)[6] <- "EF2014"
colnames(ef.all)[7] <- "EF2015"
colnames(ef.all)[8] <- "EF2016"

ef.all$country<- 
  CodesEF

#Save this as csv
write.csv(ef.all, file = "a3.2_economicfreedom.csv")
```

(a4) GDP

Rename the original data "API_NY.GDP.PCAP.CD_DS2_en_csv_v2" to "a4_gdp"
--Original dataset modified as follows--
Delete first 4 rows
Delete irrelevant columns
```{r}
options(digits=22)
gdp<- read.csv("a4_gdp.csv",
                         header = TRUE, 
                        sep = ",",
                        stringsAsFactors = FALSE)

colnames(gdp)[1] <- "country"
#Extract 1995-2009, and 1960
gdp1995_2009 <- gdp[, c(1, 2, 37:51)]
summary(gdp1995_2009)

#Check Country Code

CodesGDP<- countrycode(gdp1995_2009$country, "country.name",#Code
                      "country.name.en", #destination
                      custom_match = TRUE,
                      warn = TRUE)
matchGDP<- cbind(gdp1995_2009$country, 
                 CodesGDP)#OK

colnames(gdp1995_2009)[2] <- "GDP1960"
colnames(gdp1995_2009)[3] <- "GDP1995"
colnames(gdp1995_2009)[4] <- "GDP1996"
colnames(gdp1995_2009)[5] <- "GDP1997"
colnames(gdp1995_2009)[6] <- "GDP1998"
colnames(gdp1995_2009)[7] <- "GDP1999"
colnames(gdp1995_2009)[8] <- "GDP2000"
colnames(gdp1995_2009)[9] <- "GDP2001"
colnames(gdp1995_2009)[10] <- "GDP2002"
colnames(gdp1995_2009)[11] <- "GDP2003"
colnames(gdp1995_2009)[12] <- "GDP2004"
colnames(gdp1995_2009)[13] <- "GDP2005"
colnames(gdp1995_2009)[14] <- "GDP2006"
colnames(gdp1995_2009)[15] <- "GDP2007"
colnames(gdp1995_2009)[16] <- "GDP2008"
colnames(gdp1995_2009)[17] <- "GDP2009"

gdp1995_2009$country<- 
  CodesGDP

#Save this as csv
write.csv(gdp1995_2009, file = "a4.2_gdp.csv")
```

(a5) GINI
Gini coefficient can be found at the Unitted Nations Development Programme (http://hdr.undp.org/en/statistics/) Rename the original data to "a5_gini"

```{r}
gini<- read.csv("a5_gini.csv",
                         header = TRUE, 
                        sep = ",",
                        stringsAsFactors = FALSE)
colnames(gini)[1] <- "country"

#Extract 1995-2009
gini1995_2009 <- gini[, c(1, 7:21)]
gini1995_2009[gini1995_2009 == "NA"] <- NA

summary(gini1995_2009)

#Check Country Code

CodesGINI<- countrycode(gini1995_2009$country, "country.name",#Code
                      "country.name.en", #destination
                      custom_match = TRUE,
                      warn = TRUE)
matchGINI<- cbind(gini1995_2009$country, 
                  CodesGINI)

gini1995_2009$country[46]<- "Côte D'Ivoire"

colnames(gini1995_2009)[2] <- "GINI1995"
colnames(gini1995_2009)[3] <- "GINI1996"
colnames(gini1995_2009)[4] <- "GINI1997"
colnames(gini1995_2009)[5] <- "GINI1998"
colnames(gini1995_2009)[6] <- "GINI1999"
colnames(gini1995_2009)[7] <- "GINI2000"
colnames(gini1995_2009)[8] <- "GINI2001"
colnames(gini1995_2009)[9] <- "GINI2002"
colnames(gini1995_2009)[10] <- "GINI2003"
colnames(gini1995_2009)[11] <- "GINI2004"
colnames(gini1995_2009)[12] <- "GINI2005"
colnames(gini1995_2009)[13] <- "GINI2006"
colnames(gini1995_2009)[14] <- "GINI2007"
colnames(gini1995_2009)[15] <- "GINI2008"
colnames(gini1995_2009)[16] <- "GINI2009"

gini1995_2009$country<- 
  CodesGINI

#Save this as csv
write.csv(gini1995_2009, file = "a5.2_gini.csv")
```

(a6) Population Density
Data can be found at (https://data.worldbank.org/indicator/EN.POP.DNST) 
Rename the original data (API_EN.POP.DNST_DS2_en_csv_v2) to "a6_pop"

--Original dataset modified as follows--
Delete first 4 rows
Delete irrelevant columns
```{r, include=FALSE}
pop<- read.csv("population_density.csv",
                         header = TRUE, 
                        sep = ",",
                        stringsAsFactors = FALSE,
               skip=4)

colnames(pop)[1] <- "country"

#Extract 1995-2009
pop1995_2009 <- pop[, c(1, 40:54)]
summary(pop1995_2009)

colnames(pop1995_2009)[2] <- "POP1995"
colnames(pop1995_2009)[3] <- "POP1996"
colnames(pop1995_2009)[4] <- "POP1997"
colnames(pop1995_2009)[5] <- "POP1998"
colnames(pop1995_2009)[6] <- "POP1999"
colnames(pop1995_2009)[7] <- "POP2000"
colnames(pop1995_2009)[8] <- "POP2001"
colnames(pop1995_2009)[9] <- "POP2002"
colnames(pop1995_2009)[10] <- "POP2003"
colnames(pop1995_2009)[11] <- "POP2004"
colnames(pop1995_2009)[12] <- "POP2005"
colnames(pop1995_2009)[13] <- "POP2006"
colnames(pop1995_2009)[14] <- "POP2007"
colnames(pop1995_2009)[15] <- "POP2008"
colnames(pop1995_2009)[16] <- "POP2009"

#Check Country Code

CodesPOP<- countrycode(pop1995_2009$country, "country.name",#Code
                      "country.name.en", #destination
                      custom_match = TRUE,
                      warn = TRUE)
matchPOP<- cbind(pop1995_2009$country, 
                 CodesPOP)

pop1995_2009$country<- 
  CodesPOP

#Save this as csv
write.csv(pop1995_2009, file = "a6.2_pop.csv")
options(digits = 3)
```

(a7) UN Region Code
Region classification can be found at (https://unstats.un.org/unsd/methodology/m49/)

```{r, include=FALSE}
region<- read.csv("a7_region.csv",
                         header = TRUE, 
                        sep = ",",
                        stringsAsFactors = FALSE)

region <- region[, c(1:3)]
as.factor(region$un_22);class(region$un_22)
as.factor(region$un_5);class(region$un_5)

#Check Country Code

CodesREGION<- countrycode(region$country, "country.name",#Code
                      "country.name.en", #destination
                      custom_match = TRUE,
                      warn = TRUE)
matchREGION<- cbind(region$country, 
                    CodesREGION)
region$country<- 
  CodesREGION

#Save this as csv
write.csv(region, file = "a7.2_region.csv")
```

(a8) Historical Pathogen Prevalence

A link to the original dataset can be found in   Murray, D. R., & Schaller, M. (2010). Historical prevalence of infectious diseases within 230 geopolitical regions: A tool for investigating origins of culture. Journal of Cross-Cultural Psychology, 41(1), 99–108.

```{r}
hpp<- read.csv("a8_hpp.csv",
                         header = TRUE, 
                        sep = ",",
                        stringsAsFactors = FALSE)
hpp <- hpp[, c(1,3)]
summary(hpp)

#Check Country Code

CodesHPP<- countrycode(hpp$country, "country.name",#Code
                      "country.name.en", #destination
                      custom_match = TRUE,
                      warn = TRUE)
matchHPP<- cbind(hpp$country, 
                 CodesHPP)

hpp$country[36] <- "Canary Islands"
hpp$country[39] <- "Central African Republic"
hpp$country[50] <- "Côte D'Ivoire"
hpp$country[58] <- "Dominican Republic"
hpp$country[63] <- "United Kingdom"
hpp$country[189] <- "South Africa"
hpp$country[218] <- "United States of America"
hpp$country[227] <- "Western Sahara"

#Check Country Code

CodesHPP<- countrycode(hpp$country, "country.name",#Code
                      "country.name.en", #destination
                      custom_match = TRUE,
                      warn = TRUE)
matchHPP<- cbind(hpp$country, 
                 CodesHPP)

hpp$country<- 
  CodesHPP

#Save this as csv
write.csv(hpp, file = "a8.2_hpp.csv")
```

(a9) Climatic Demands

The original dataset can be found at Van de Vliert (2013). 

```{r}
cd<- read.csv("a9_climate.csv",
                         header = TRUE, 
                        sep = ",",
                        stringsAsFactors = FALSE)
colnames(cd)[1] <- "country"
colnames(cd)[4] <- "cd"
cd <- cd[, c(1,4)]
summary(cd)

cd$country[49] <- "Côte D'Ivoire"
cd$country[57] <- "Dominican Republic"
cd$country[99] <- "Isle of Man"
cd$country[188] <- "South Africa"
cd$country[193] <- "St. Lucia"
cd$country[226] <- "Virgin Islands"
cd$country[229] <- "Western Sahara"

#Check Country Code

CodesCD<- countrycode(cd$country, "country.name",#Code
                      "country.name.en", #destination
                      custom_match = TRUE,
                      warn = TRUE)
matchCD<- cbind(cd$country, 
                CodesCD)

cd$country<- 
  CodesCD

#Save this as csv
write.csv(cd, file = "a9.2_climate.csv")
```

(a10) Natural Disaster Casualties

A link to the original dataset can be found in 
Lin, T.-H. (2015). Governing natural disasters: state capacity, democracy, and human vulnerability. Social Forces, 93(3), 1267–1300.

```{r}
disaster<- read.csv("a10_disaster.csv",
                         header = TRUE, 
                        sep = ",",
                        stringsAsFactors = FALSE)

colnames(disaster)[2] <- "country"
colnames(disaster)[3] <- "NDC"
disaster <- disaster[, c(2:3)]
summary(disaster)

#Check Country Code

CodesNDC<- countrycode(disaster$country, "country.name",#Code
                      "country.name.en", #destination
                      custom_match = TRUE,
                      warn = TRUE)
matchNDC<- cbind(disaster$country, 
                 CodesNDC)

disaster$country<- 
  CodesNDC

#Save this as csv
write.csv(disaster, file = "a10.2_disaster.csv")
```

(a11) Absolute Latitude
Latitude data can be found at World Factbook(https://www.cia.gov/library/publications/the-world-factbook/appendix/appendix-f.html)
I saved this as "a11.2_latitude"
```{r}
lat<- read.csv("a11.2_latitude.csv",
                         header = TRUE, 
                        sep = ",",
                        stringsAsFactors = FALSE)
lat<- lat[1:265, c(2,3)]
colnames(lat)[1] <- "country"

#Check Country Code

CodesLAT<- countrycode(lat$country, "country.name",#Code
                      "country.name.en", #destination
                      custom_match = TRUE,
                      warn = TRUE)
matchLAT<- cbind(lat$country, 
                 CodesLAT)

lat$country<- 
  CodesLAT

#Save this as csv
write.csv(lat, file = "a11.2_latitude.csv")
```

(a12.1) Human-made disaster 1995 - 2009
 EM-DAT (http://www.emdat.be/database) 1995-2009
 
```{r}
options(digits= 22)
human<- read.csv("human_made_disaster_Data.csv",
                         header = TRUE, 
                        sep = ",",
                        stringsAsFactors = FALSE)

colnames(human)[3] <- "country"
human<- human[1:1681, ]

human <- human[, c(1, 3, 6, 10)]

#Total = Death + Affected 
human[is.na(human)]<- 0 #replace NA with 0
human$total<- 
  (human$Total.deaths) + (human$Total.affected)
human[human == 0]<- NA #replace 0 with NA

#Sum all disaster types
human2<- human %>%
  group_by(year, country) %>%
  summarise(human.all = sum(total))#Smash dubplicated rows

#Long to wide
human.sec<- human2 %>%
  spread(year, human.all)

human.sec$country[25] <- "Côte D'Ivoire"
human.sec$country[140] <- "Serbia"

#Check Country Code

CodesHUMAN<- countrycode(human.sec$country, "country.name",#Code
                      "country.name.en", #destination
                      custom_match = TRUE,
                      warn = TRUE)
matchHUMAN<- cbind(human.sec$country, 
                   CodesHUMAN)

human.sec$country<- 
  CodesHUMAN

colnames(human.sec)[2] <- "HUMAN1995"
colnames(human.sec)[3] <- "HUMAN1996"
colnames(human.sec)[4] <- "HUMAN1997"
colnames(human.sec)[5] <- "HUMAN1998"
colnames(human.sec)[6] <- "HUMAN1999"
colnames(human.sec)[7] <- "HUMAN2000"
colnames(human.sec)[8] <- "HUMAN2001"
colnames(human.sec)[9] <- "HUMAN2002"
colnames(human.sec)[10] <- "HUMAN2003"
colnames(human.sec)[11] <- "HUMAN2004"
colnames(human.sec)[12] <- "HUMAN2005"
colnames(human.sec)[13] <- "HUMAN2006"
colnames(human.sec)[14] <- "HUMAN2007"
colnames(human.sec)[15] <- "HUMAN2008"
colnames(human.sec)[16] <- "HUMAN2009"
```
(a12.2) Population (https://data.worldbank.org/) 1995-2009 

```{r}
###Population
population<- read.csv("API_SP.POP.TOTL_DS2_en_csv_v2.csv",
                         header = TRUE, 
                        sep = ",",
                        stringsAsFactors = FALSE,
                      skip =4)

colnames(population)[1] <- "country"
population <- population[, c(1, 40:54)]

#Check Country Code

CodesPOPULATION<- countrycode(population$country, "country.name",#Code
                      "country.name.en", #destination
                      custom_match = TRUE,
                      warn = TRUE)
matchPOPULATION<- cbind(population$country, 
                        CodesPOPULATION)

population$country<- 
  CodesPOPULATION

```

(a12.3) Human-made disaster/national population, 1995-2009 
```{r}
humandisaster<- merge(human.sec, population, by = "country")
  
#Calculate rates
humandisaster[c("human1995")]<- (humandisaster$HUMAN1995)/(humandisaster$X1995)*100000
humandisaster[c("human1996")]<- (humandisaster$HUMAN1996)/(humandisaster$X1996)*100000
humandisaster[c("human1997")]<- (humandisaster$HUMAN1997)/(humandisaster$X1997)*100000
humandisaster[c("human1998")]<- (humandisaster$HUMAN1998)/(humandisaster$X1998)*100000
humandisaster[c("human1999")]<- (humandisaster$HUMAN1999)/(humandisaster$X1999)*100000
humandisaster[c("human2000")]<- (humandisaster$HUMAN2000)/(humandisaster$X2000)*100000
humandisaster[c("human2001")]<- (humandisaster$HUMAN2001)/(humandisaster$X2001)*100000
humandisaster[c("human2002")]<- (humandisaster$HUMAN2002)/(humandisaster$X2002)*100000
humandisaster[c("human2003")]<- (humandisaster$HUMAN2003)/(humandisaster$X2003)*100000
humandisaster[c("human2004")]<- (humandisaster$HUMAN2004)/(humandisaster$X2004)*100000
humandisaster[c("human2005")]<- (humandisaster$HUMAN2005)/(humandisaster$X2005)*100000
humandisaster[c("human2006")]<- (humandisaster$HUMAN2006)/(humandisaster$X2006)*100000
humandisaster[c("human2007")]<- (humandisaster$HUMAN2007)/(humandisaster$X2007)*100000
humandisaster[c("human2008")]<- (humandisaster$HUMAN2008)/(humandisaster$X2008)*100000
humandisaster[c("human2009")]<- (humandisaster$HUMAN2009)/(humandisaster$X2009)*100000

humandisaster2<- humandisaster[, c(1, 32:46)]

#Save this as csv
write.csv(humandisaster2, file = "a12.2_human.csv")
```


(b) Data Management: Manipulating data


(b1) Merge datasets 

a1.2_uds2010_2012 
a2.2_pressfreedom
a3.2_economicfreedom
a4.2_gdp 
a5.2_gini
a6.2_pop 
a7.2_region 
a8.2_hpp 
a9.2_climate 
a10.2_disaster
a11.2_latitude
a12.3_human

```{r}
#Make sure that each data set has "country" with correct country code
library(plyr)
#Note that plyr inhibits some of the functions of tidyverse

fulldata<- join_all(list(uds2010_2012, 
                 pf.2, 
                 ef.all,
                 gdp1995_2009, 
                 gini1995_2009,
                 pop1995_2009, 
                 region, 
                 hpp,
                 cd, 
                 disaster, 
                 lat,
                 humandisaster2),
                    by=c('country'), 
                    type='full',
                     match = "first") 


#####Only extract countries that have NDC scores#####
ecofree2<- subset(fulldata, fulldata$NDC != "is.na")
row.names(ecofree2)<- NULL
options(digits = 3)
summary(ecofree2)
ecofree2<- arrange(ecofree2, country)
```

(b2) Transform human-made disasters
```{r}
par(mfrow=c(2,2))
symbox(~ human1995, data=ecofree2, powers=c(-2, -1.5, -1, 0, .5, 1, 2, 3));hist(ecofree2$human1995)
symbox(~ human1996, data=ecofree2, powers=c(-2, -1.5, -1, 0, .5, 1, 2, 3));hist(ecofree2$human1996)
symbox(~ human1997, data=ecofree2, powers=c(-2, -1.5, -1, 0, .5, 1, 2, 3));hist(ecofree2$human1997)
symbox(~ human1998, data=ecofree2, powers=c(-2, -1.5, -1, 0, .5, 1, 2, 3));hist(ecofree2$human1998)
symbox(~ human1999, data=ecofree2, powers=c(-2, -1.5, -1, 0, .5, 1, 2, 3));hist(ecofree2$human1999)
symbox(~ human2000, data=ecofree2, powers=c(-2, -1.5, -1, 0, .5, 1, 2, 3));hist(ecofree2$human2000)
symbox(~ human2001, data=ecofree2, powers=c(-2, -1.5, -1, 0, .5, 1, 2, 3));hist(ecofree2$human2001)
symbox(~ human2002, data=ecofree2, powers=c(-2, -1.5, -1, 0, .5, 1, 2, 3));hist(ecofree2$human2002)
symbox(~ human2003, data=ecofree2, powers=c(-2, -1.5, -1, 0, .5, 1, 2, 3));hist(ecofree2$human2003)
symbox(~ human2004, data=ecofree2, powers=c(-2, -1.5, -1, 0, .5, 1, 2, 3));hist(ecofree2$human2004)
symbox(~ human2005, data=ecofree2, powers=c(-2, -1.5, -1, 0, .5, 1, 2, 3));hist(ecofree2$human2005)
symbox(~ human2006, data=ecofree2, powers=c(-2, -1.5, -1, 0, .5, 1, 2, 3));hist(ecofree2$human2006)
symbox(~ human2007, data=ecofree2, powers=c(-2, -1.5, -1, 0, .5, 1, 2, 3));hist(ecofree2$human2007)
symbox(~ human2008, data=ecofree2, powers=c(-2, -1.5, -1, 0, .5, 1, 2, 3));hist(ecofree2$human2008)
symbox(~ human2009, data=ecofree2, powers=c(-2, -1.5, -1, 0, .5, 1, 2, 3));hist(ecofree2$human2009)

#Log-transform by each year
ecofree2$log.human1995<- log(ecofree2$human1995, base = exp(1))
ecofree2$log.human1996<- log(ecofree2$human1996, base = exp(1))
ecofree2$log.human1997<- log(ecofree2$human1997, base = exp(1))
ecofree2$log.human1998<- log(ecofree2$human1998, base = exp(1))
ecofree2$log.human1999<- log(ecofree2$human1999, base = exp(1))
ecofree2$log.human2000<- log(ecofree2$human2000, base = exp(1))
ecofree2$log.human2001<- log(ecofree2$human2001, base = exp(1))
ecofree2$log.human2002<- log(ecofree2$human2002, base = exp(1))
ecofree2$log.human2003<- log(ecofree2$human2003, base = exp(1))
ecofree2$log.human2004<- log(ecofree2$human2004, base = exp(1))
ecofree2$log.human2005<- log(ecofree2$human2005, base = exp(1))
ecofree2$log.human2006<- log(ecofree2$human2006, base = exp(1))
ecofree2$log.human2007<- log(ecofree2$human2007, base = exp(1))
ecofree2$log.human2008<- log(ecofree2$human2008, base = exp(1))
ecofree2$log.human2009<- log(ecofree2$human2009, base = exp(1))
```


(b3) Average all longitudinal variables
```{r}
#Average UDS
ecofree2[c("UDS")]<- rowMeans(ecofree2[2:4], na.rm = TRUE)
#Average PF
ecofree2[c("PF")]<- rowMeans(ecofree2[5:11], na.rm = TRUE)
#Average EF
ecofree2[c("EF")]<- rowMeans(ecofree2[12:18], na.rm = TRUE)
#Average GDP
ecofree2[c("GDP")]<- rowMeans(ecofree2[20:34], na.rm = TRUE) # 1960 GDP missing
#Average GINI
ecofree2[c("GINI")]<- rowMeans(ecofree2[35:49], na.rm = TRUE)
#Average POP
ecofree2[c("POP")]<- rowMeans(ecofree2[50:64], na.rm = TRUE)
#Average HUM
ecofree2[c("HUM")]<- rowMeans(ecofree2[86:100], na.rm = TRUE)


#Since PF was originally coded negatively, it needed to be reverse-coded so that a higher score indicates a higher score of press freedom. 

summary(ecofree2$PF)#min = 9.7, max = 96.00.
ecofree2[c("PF.r")]<- (9.714+96.00)-(ecofree2$PF)
summary(ecofree2$PF.r)
```

(b4) Create a cross-sectional dataframe
```{r, include=FALSE}
#Select columns to be included

ecofree3 <- ecofree2[, c("country", "UDS", "PF.r", "EF", "hpp7","cd","NDC", "HUM",
                       "GDP", "GINI", "POP", "un_22", "un_5","LAT")]#natural disaster

ecofree4<- ecofree2[, c("country", "UDS", "PF.r", "EF", "hpp7","cd", "HUM",
                       "GDP", "GINI", "POP", "un_22", "un_5","LAT")]#human-made

#Cleaning
colnames(ecofree3)[1]<- "country"
colnames(ecofree3)[5]<- "HPP"
colnames(ecofree3)[6]<- "CD"
ecofree3[ecofree3 == "NaN"] <- NA

colnames(ecofree4)[1]<- "country"
colnames(ecofree4)[5]<- "HPP"
colnames(ecofree4)[6]<- "CD"
colnames(ecofree4)[7]<- "HUM"
ecofree4[ecofree4 == "NaN"] <- NA

summary(ecofree3)
table(ecofree3$un_22)
region<- tapply(ecofree3$country, list(ecofree3$un_22), factor)
region#summarize country classification (Table 2) 
```

```{r}
summary(ecofree3)
```

(b5) Imputing missing values

Duplicate datasets for imputations vs. listwise deletion
Save data with missing data (later use ecofree3 for re-analysis using listwise deletion procedure)

```{r}
#ecocomp = for imputed data
ecocomp<- ecofree3

ecocomp.MICE<- ecofree3
row.names(ecocomp.MICE)<- NULL

#ecocomp.listwise = data without imputed values
ecocomp.listwiseNDC<- ecofree3[, c("country", "UDS", "PF.r", "EF", "HPP","CD","NDC",
                       "GDP", "GINI", "POP", "un_22", "un_5","LAT")]
ecocomp.listwiseNDC<- ecocomp.listwiseNDC[complete.cases(ecocomp.listwiseNDC), ]
row.names(ecocomp.listwiseNDC)<- NULL

ecocomp.listwiseHUM<- ecofree4[, c("country", "UDS", "PF.r", "EF", "HPP","CD", "HUM",
                       "GDP", "GINI", "POP", "un_22", "un_5","LAT")]

ecocomp.listwiseHUM<- ecocomp.listwiseHUM[complete.cases(ecocomp.listwiseHUM), ]
row.names(ecocomp.listwiseHUM)<- NULL
```

Replacing Taiwan's missing values

For Taiwan, I used CIA World Factbook's data (only available from 2000 to 2009)
I manually created a new dataset with GDP, population, and land area for Taiwan separately.
```{r}
taiwan<- read.csv("a12_taiwan_pop_variable.csv",
                         header = TRUE, 
                        sep = ",",
                        stringsAsFactors = FALSE)

taiwan2 <- taiwan[1:10,]#Taiwan 2000-2009
mean(taiwan2$gdp)##= 23710
mean(taiwan2$pop_density)##= 704.1135

#GDP
ecocomp[ecocomp$country == "Taiwan, Province of China", c("GDP")]<- 23710

#Taiwan POP (Populatio density)
ecocomp[ecocomp$country == "Taiwan, Province of China", c("POP")]<- 704.1135

#Taiwan was missing in the region classification
ecocomp[ecocomp$country == "Taiwan, Province of China", c("un_22")]<- "Eastern Asia" #Same as China
ecocomp[ecocomp$country == "Taiwan, Province of China", c("un_5")]<- "Asia" #Same as China 
```

MICE imputation
```{r}
library(mice)
md.pattern(ecocomp.MICE) # shows you the pattern of the missing data
tempData <- mice(ecocomp.MICE, m=5, maxit=50, meth='pmm', seed=500) # creates a temp dataset
ecoIMP <- complete(tempData, 1)

#Taiwan was missing in the region classification
ecoIMP[ecoIMP$country == "Taiwan, Province of China", c("un_22")]<- "Eastern Asia" #Same as China
ecoIMP[ecoIMP$country == "Taiwan, Province of China", c("un_5")]<- "Asia" #Same as China 
```


Imputing missing values in other variables (imputations with region means), use ecofree3 
```{r, include=FALSE}
##UDS 
#Hong Kong (Eastern Asia)

#Region mean of UDS (Look for Eastern Asia)
tapply(ecofree3$UDS, list(ecofree3$un_22), mean, na.rm=TRUE)# 0.6237

##EF 
#Grenada (Caribbean)
#Region mean of EF (Look for Caribbean)
tapply(ecofree3$EF, list(ecofree3$un_22), mean, na.rm=TRUE)# 64.0

##HPP 
#Montenegro (Southern Europe)
#Region mean of HPP (Southern Europe)
tapply(ecofree3$HPP, list(ecofree3$un_22), mean, na.rm=TRUE)#-0.0209 

##GINI, 
#Region mean of GINI: Bhutan(Southern Asia), Grenada(Caribbean), Taiwan(Eastern Asia), Turkmenistan(Central Asia)
tapply(ecofree3$GINI, list(ecofree3$un_22), mean, na.rm=TRUE)
#Bhutan (Southern Asia) = 0.557 
#Grenada (Caribbean) = 0.673
#Taiwan (Eastern Asia) = 0.755
#Turkmenistan (Central Asia) = 0.646
```

Imputing missing values with mean in the same region
```{r}
#Hong Kong UDS(Eastern Asia)
ecocomp[ecocomp$country == "Hong Kong", c("UDS")]<- 0.6237

##Grenada EF (Caribbean)
ecocomp[ecocomp$country == "Grenada", c("EF")]<- 64

#Montenegro HPP (Southern Europe)
ecocomp[ecocomp$country == "Montenegro", c("HPP")]<- -.0209

#Bhutan Gini (Southern Asia)  
ecocomp[ecocomp$country == "Bhutan", c("GINI")]<- 0.557

#Grenada Gini (Caribbean)
ecocomp[ecocomp$country == "Grenada", c("GINI")]<- 0.673

#Taiwan Gini (Eastern Asia)
ecocomp[ecocomp$country == "Taiwan, Province of China", c("GINI")]<- 0.755

#Turkmenistan Gini (Central Asia)
ecocomp[ecocomp$country == "Turkmenistan", c("GINI")]<- 0.646
```

Imputing missing values for HUM (13 countries)
```{r}

HUM.na<- ecocomp[is.na(ecocomp["HUM"]),] #Identify countries with missing HUM

#Region mean for HUM
tapply(ecocomp$HUM, list(ecocomp$un_22), mean, na.rm=TRUE)
       
# Barbados 1.3433
ecocomp[ecocomp$country == "Barbados", c("HUM")]<- 1.3433
# Bhutan -0.3274              
ecocomp[ecocomp$country == "Bhutan", c("HUM")]<- -0.3274
# Botswana 0.5580               
ecocomp[ecocomp$country == "Botswana", c("HUM")]<- 0.5580
# Grenada 1.3433                
ecocomp[ecocomp$country == "Grenada", c("HUM")]<- 1.3433
# Iceland 0.7839
ecocomp[ecocomp$country == "Iceland", c("HUM")]<- 0.7839
# Jamaica 1.3433             
ecocomp[ecocomp$country == "Jamaica", c("HUM")]<- 1.3433
# Latvia 0.7839
ecocomp[ecocomp$country == "Latvia", c("HUM")]<- 0.7839
# Mauritius -0.2604 
ecocomp[ecocomp$country == "Mauritius", c("HUM")]<- -0.2604
# Montenegro -0.0891
ecocomp[ecocomp$country == "Montenegro", c("HUM")]<- -0.0891
# Republic of Moldova -0.9232
ecocomp[ecocomp$country == "Republic of Moldova", c("HUM")]<- -0.9232
# Saint Lucia 1.3433
ecocomp[ecocomp$country == "Saint Lucia", c("HUM")]<- 1.3433
# Saint Vincent and the Grenadines 1.3433
ecocomp[ecocomp$country == "Saint Vincent and the Grenadines", c("HUM")]<- 1.3433
# Taiwan, Province of China -0.5185
ecocomp[ecocomp$country == "Taiwan, Province of China", c("HUM")]<- -0.5185

```

(b6) Descriptive Stats
```{r}
summary(ecocomp)
```

```{r}
varDescribe(ecocomp, Detail = 2, Digits=2)
decriptive<- varDescribe(ecocomp, Detail = 2, Digits=2)
write.csv(decriptive, file = "descriptive.csv")#Writes out in a csv doc

par(mfrow=c(1,1))
region.freq22<- table(ecocomp$un_22)
op <- par(mar = c(5,4,4,2))
barplot(region.freq22, las = 2);box(bty = "L");par(op)

region.freq5<- table(ecocomp$un_5)
op <- par(mar = c(5,4,4,2))
barplot(region.freq5, las = 2);box(bty = "L");par(op)
```

(b7) Transformation
```{r}
#variables including 0 will not work.
ecocomp[c("UDS.modified")]<- ecocomp$UDS+1.42
ecocomp[c("HPP.modified")]<- ecocomp$HPP+1.19
ecocomp[c("NDC.modified")]<- ecocomp$NDC+.58
ecocomp[c("HUM.modified")]<- ecocomp$HUM+2.32

par(mfrow=c(2,2))

symbox(~ UDS.modified, 
       data=ecocomp, 
       powers=c(-2, -1.5, -1, 0, .5, 1, 2, 3));hist(ecocomp$UDS)

symbox(~ PF.r, 
       data=ecocomp, 
       powers=c(-2, -1.5, -1, 0, .5, 1, 2, 3));hist(ecocomp$PF)

symbox(~ EF, 
       data=ecocomp, 
       powers=c(-2, -1.5, -1, 0, .5, 1, 2, 3));hist(ecocomp$EF)

symbox(~ HPP.modified, 
       data=ecocomp, 
       powers=c(-2, -1.5, -1, 0, .5, 1, 2, 3));hist(ecocomp$HPP)

symbox(~ CD, 
       data=ecocomp, 
       powers=c(-2, -1.5, -1, 0, .5, 1, 2, 3));hist(ecocomp$CD)

symbox(~ NDC.modified, 
       data=ecocomp, 
       powers=c(-2, -1.5, -1, 0, .5, 1, 2, 3));hist(ecocomp$NDC)

symbox(~ GDP, 
       data=ecocomp, 
       powers=c(-2, -1.5, -1, 0, .5, 1, 2, 3));hist(ecocomp$GDP)

symbox(~ GINI, 
       data=ecocomp, 
       powers=c(-2, -1.5, -1, 0, .5, 1, 2, 3));hist(ecocomp$GINI)

symbox(~ POP, 
       data=ecocomp, 
       powers=c(-2, -1.5, -1, 0, .5, 1, 2, 3));hist(ecocomp$POP)

symbox(~ HUM.modified, 
       data=ecocomp, 
       powers=c(-2, -1.5, -1, 0, .5, 1, 2, 3));hist(ecocomp$HUM.modified)
```

GDP and population density need to be transformed
```{r}
library(rockchalk)
ecocomp[c("GDP.log")]<- log(ecocomp$GDP, 
                            base = exp(1));skewness(ecocomp$GDP.log)#Okay

ecocomp[c("POP.log")]<- log(ecocomp$POP, 
                            base = exp(1));skewness(ecocomp$POP.log)#Okay


#Repeat with the Listwise-deleted data
ecocomp.listwiseNDC[c("GDP.log")]<- log(ecocomp.listwiseNDC$GDP, 
                                     base = exp(1))

ecocomp.listwiseNDC[c("POP.log")]<- log(ecocomp.listwiseNDC$POP, 
                                     base = exp(1))


ecocomp.listwiseHUM[c("GDP.log")]<- log(ecocomp.listwiseHUM$GDP, 
                                     base = exp(1))

ecocomp.listwiseHUM[c("POP.log")]<- log(ecocomp.listwiseHUM$POP, 
                                     base = exp(1))

#Repeat with MICE data
ecoIMP[c("GDP.log")]<- log(ecoIMP$GDP, 
                                     base = exp(1))

ecoIMP[c("POP.log")]<- log(ecoIMP$POP, 
                                     base = exp(1))


ecoIMP[c("GDP.log")]<- log(ecoIMP$GDP, 
                                     base = exp(1))

ecoIMP[c("POP.log")]<- log(ecoIMP$POP, 
                                     base = exp(1))

```

(b8) Correlation

I excluded GINI, LAT, HUM, GDP1960 because the subsequent analysis indicated high multicollinearity for these, and these were not included in the main analyses reported.
```{r, include=FALSE}
library(apaTables)

decriptive<- varDescribe(ecocomp[, c("UDS","PF.r", "EF", "HPP","CD","NDC", "HUM", "GDP","POP")], Detail = 2, Digits=2)
write.csv(decriptive, file = "descriptive.csv")

varDescribe(ecocomp[, c("GDP.log","POP.log")], Detail = 2, Digits=2)

head(ecocomp[c("UDS","PF.r", "EF", "HPP","CD", "NDC", "GDP","POP")])
apa.cor.table(ecocomp[c("UDS","PF.r", "EF", "HPP","CD","NDC", "GDP","POP")], show.conf.interval=FALSE, filename="Table2_frontiers.doc")#Writes into a word document
```

(b9) Mean-centering
```{r}
#Complete dataset
ecocomp[c("HPP.c")]<- scale(ecocomp$HPP, center = TRUE, scale = FALSE)
ecocomp[c("CD.c")]<- scale(ecocomp$CD, center = TRUE, scale = FALSE)
ecocomp[c("NDC.c")]<- scale(ecocomp$NDC, center = TRUE, scale = FALSE)
ecocomp[c("HUM.c")]<- scale(ecocomp$HUM, center = TRUE, scale = FALSE)
ecocomp[c("GDP.log.c")]<- scale(ecocomp$GDP.log, center = TRUE, scale = FALSE)


summary(ecocomp$HUM.c)
summary(ecocomp$GDP.log.c)
summary(ecocomp$GDP1960.log.c)

#Repeat with Listwise dataset
ecocomp.listwiseNDC[c("HPP.c")]<- scale(ecocomp.listwiseNDC$HPP, center = TRUE, scale = FALSE)
ecocomp.listwiseNDC[c("CD.c")]<- scale(ecocomp.listwiseNDC$CD, center = TRUE, scale = FALSE)
ecocomp.listwiseNDC[c("NDC.c")]<- scale(ecocomp.listwiseNDC$NDC, center = TRUE, scale = FALSE)
ecocomp.listwiseNDC[c("GDP.log.c")]<- scale(ecocomp.listwiseNDC$GDP.log, center = TRUE, scale = FALSE)

ecocomp.listwiseHUM[c("HPP.c")]<- scale(ecocomp.listwiseHUM$HPP, center = TRUE, scale = FALSE)
ecocomp.listwiseHUM[c("CD.c")]<- scale(ecocomp.listwiseHUM$CD, center = TRUE, scale = FALSE)
ecocomp.listwiseHUM[c("HUM.c")]<- scale(ecocomp.listwiseHUM$HUM, center = TRUE, scale = FALSE)
ecocomp.listwiseHUM[c("GDP.log.c")]<- scale(ecocomp.listwiseHUM$GDP.log, center = TRUE, scale = FALSE)

#Repeat with MICE data
ecoIMP[c("HPP.c")]<- scale(ecoIMP$HPP, center = TRUE, scale = FALSE)
ecoIMP[c("CD.c")]<- scale(ecoIMP$CD, center = TRUE, scale = FALSE)
ecoIMP[c("NDC.c")]<- scale(ecoIMP$NDC, center = TRUE, scale = FALSE)
ecoIMP[c("GDP.log.c")]<- scale(ecoIMP$GDP.log, center = TRUE, scale = FALSE)
```

Correlation matrix 

I excluded GINI and LAT because the subsequent analysis indicated high multicollinearity for these, and these were not included in the main analyses reported.
```{r, include=FALSE}
library(apaTables)
head(ecocomp[c("UDS","PF.r", "EF", "HPP","CD","NDC", "GDP","POP")])
apa.cor.table(ecocomp[c("UDS","PF.r", "EF", "HPP","CD","NDC","GDP","POP")], show.conf.interval=FALSE, filename="CorTable2.doc")#Writes into a word document
```

(c) OLS regression (level-1) 

(c1) Unified Democracy Score
Here, I fit a model predicting UDS at level-1 only

```{r}
fit.uds<- lm(UDS~
               GDP.log.c+GINI+POP.log+LAT
             + HPP.c+CD.c+NDC.c
             + HPP.c:GDP.log.c+CD.c:GDP.log.c+NDC.c:GDP.log.c, 
               data= ecocomp)

summary(fit.uds)

#Collinearity diagnostic
vif(fit.uds)
```
GDP & GINI too high on VIF
Remove GINI first
```{r}
#Removing GINI
fit.uds<- lm(UDS~
               GDP.log.c+POP.log+LAT
             + HPP.c+CD.c+NDC.c
             + HPP.c:GDP.log.c+CD.c:GDP.log.c+NDC.c:GDP.log.c, 
              data= ecocomp)
summary(fit.uds);vif(fit.uds)
```

LAT still high on VIF
Remove LAT
```{r}
#Removing LAT
fit.uds<- lm(UDS~
               GDP.log.c+POP.log
             + HPP.c+CD.c+NDC.c
             + HPP.c:GDP.log.c+CD.c:GDP.log.c+NDC.c:GDP.log.c,
              data= ecocomp)
summary(fit.uds);vif(fit.uds)#better
```
Thus, I decided to remove GINI and LAT

(c1.2) Residual assumptions (Model 1, UDS)
```{r}
library(MASS) 
layout(matrix(1, 2, 2))
residualPlots(fit.uds)#INDEPENDENCE of residuals

layout(matrix(1, 2, 2))
rUDS<- stdres(fit.uds)
hist(rUDS, freq = FALSE)
curve(dnorm, add = TRUE)# Observations with standardized residuals larger than +/-3 are considered outliers.
mean(rUDS)#Close to zero

#save residuals
ecocomp$residuals.uds<- stdres(fit.uds)
#Identify cases with standardized residuals > +/-3
stdres.out<- subset(ecocomp, ecocomp$residuals.uds> 3 | ecocomp$residuals.uds< -3)
stdres.out##Iran


layout(matrix(1, 2, 2)); qqPlot(fit.uds, id.n=8) 
layout(matrix(1:4, 2, 2)); plot(fit.uds)

influenceIndexPlot((fit.uds), id.n=8) 
avPlots(fit.uds, id.n=2, id.cex=0.7)

inflm.SR4.uds <- influence.measures(fit.uds)
which(apply(inflm.SR4.uds$is.inf, 1, any))
summary(inflm.SR4.uds)

#The largest Cook's D = Mongolia (.19), followed by Singapore (.14)
layout(matrix(1, 2, 2)); plot(cooks.distance(fit.uds) ~ hatvalues(fit.uds))
```
Removing Iran(67), Mongolia (92), and Singapore (122)
```{r}
library(MASS)
ecocomp.out <- ecocomp[-c(67, 92, 122),]#Later, use ecocomp.out 
row.names(ecocomp.out) <- 1:nrow(ecocomp.out)

#Fitting the same model 
fit.uds.out<- lm(UDS~GDP.log.c+POP.log+HPP.c+CD.c+NDC.c+HPP.c*GDP.log.c+CD.c*GDP.log.c+NDC.c*GDP.log.c, data= ecocomp.out)
summary(fit.uds.out)

#Residual assumptions
layout(matrix(1, 2, 2))
residualPlots(fit.uds.out)#INDEPENDENCE of residuals

layout(matrix(1, 2, 2))
rUDS.out <- stdres(fit.uds.out)
hist(rUDS.out, freq = FALSE)
curve(dnorm, add = TRUE)#Observations with values larger than +/-3 are considered outliers.
mean.rUDS.out<-mean(rUDS.out)
print(mean.rUDS.out)#Close to zero

layout(matrix(1, 2, 2)); qqPlot(fit.uds.out, id.n=8) 
layout(matrix(1:4, 2, 2)); plot(fit.uds.out)#Plot is little better.
#145(Vietnam) and 127(Swaziland) are potentially problematic

inflm.SR4.uds.out <- influence.measures(fit.uds.out)
which(apply(inflm.SR4.uds.out$is.inf, 1, any))
summary(inflm.SR4.uds.out)#29(China) 137(Turkmenistan)

layout(matrix(1, 2, 2)); plot(cooks.distance(fit.uds.out) ~ hatvalues(fit.uds.out))
```

(c2) Press Freedom

Here, I fit a model predicting PF at level-1 only
 
```{r}
#Full
fit.pf<- lm(PF.r~
              GDP.log.c+GINI+LAT+POP.log
            + HPP.c+CD.c+NDC.c
            + HPP.c*GDP.log.c+CD.c*GDP.log.c+NDC.c*GDP.log.c, 
            data= ecocomp);vif(fit.pf)

#Removing GINI
fit.pf<- lm(PF.r~
              GDP.log.c+LAT+POP.log
            + HPP.c+CD.c+NDC.c
            + HPP.c*GDP.log.c+CD.c*GDP.log.c+NDC.c*GDP.log.c, 
            data= ecocomp);vif(fit.pf)

#Removing GINI and LAT
fit.pf<- lm(PF.r~
              GDP.log.c+POP.log
            + HPP.c+CD.c+NDC.c
            + HPP.c*GDP.log.c+CD.c*GDP.log.c+NDC.c*GDP.log.c, 
            data= ecocomp);vif(fit.pf)

summary(fit.pf);vif(fit.pf)
```
Collinearity diagnosis again indicated that GINI and LAT be removed.

(c2.2) Residual assumptions (Model 2, PF) 
```{r}
library(MASS) 
layout(matrix(1, 2, 2))
residualPlots(fit.pf)#INDEPENDENCE of residuals

layout(matrix(1, 2, 2))
rPF<- stdres(fit.pf)
hist(rPF, freq = FALSE)
curve(dnorm, add = TRUE)#Okay
mean(rPF)#Close to zero

layout(matrix(1, 2, 2)); qqPlot(fit.pf, id.n=8) 
layout(matrix(1:4, 2, 2)); plot(fit.pf)#Okay

#save residuals
ecocomp[c("residuals.pf")]<- stdres(fit.pf)
#Identify cases with residuals > +/-3
stdres.out<- subset(ecocomp, ecocomp$residuals.pf> 3 | ecocomp$residuals.pf< -3)
stdres.out##zero


influenceIndexPlot((fit.pf), id.n=8) 
avPlots(fit.pf, id.n=2, id.cex=0.7)

inflm.SR4.pf <- influence.measures(fit.pf)
which(apply(inflm.SR4.pf$is.inf, 1, any))
summary(inflm.SR4.pf)

#Again, possible outliers were Mongolia and Singapore. Cook's D = Mongolia's (.19), followed by Singapore (.14)
layout(matrix(1, 2, 2)); plot(cooks.distance(fit.pf) ~ hatvalues(fit.pf))
```

Repeat the above analysis without Mongolia and Singapore (and Iran)
```{r}
#Use dataset without these countries
fit.pf.out<- lm(PF.r~
                  GDP.log.c+POP.log
                + HPP.c+CD.c+NDC.c
                + HPP.c*GDP.log.c+CD.c*GDP.log.c+NDC.c*GDP.log.c, 
                data= ecocomp.out)
summary(fit.pf.out)
```

(c3) Economic Freedom

Here, I fit a model predicting PF at the individual level
```{r}
fit.ef<- lm(EF~
              GDP.log.c+POP.log + GINI + LAT
            + HPP.c+CD.c+NDC.c
            + HPP.c*GDP.log.c+CD.c*GDP.log.c+NDC.c*GDP.log.c,
            data= ecocomp)
summary(fit.ef);vif(fit.ef)#Again, GINI and LAT should be removed.

fit.ef<- lm(EF~
              GDP.log.c+POP.log
            + HPP.c+CD.c+NDC.c
            + HPP.c*GDP.log.c+CD.c*GDP.log.c+NDC.c*GDP.log.c,
            data= ecocomp)
```

(c3.2) Residual assumption (Model 3, EF)
```{r}
library(MASS)
layout(matrix(1, 2, 2))
residualPlots(fit.ef)#INDEPENDENCE of residuals 

layout(matrix(1, 2, 2))
rEF<- stdres(fit.ef)
hist(rEF, freq = FALSE)
curve(dnorm, add = TRUE)
mean(rEF)#Close to zero

#save residuals
ecocomp[c("residuals.EF")]<- stdres(fit.ef)

#Identify cases with residuals > +/-3
stdres.out3<- subset(ecocomp, ecocomp$residuals.EF> 3 | ecocomp$residuals.EF< -3)
stdres.out3##Venezuela (146) Zimbabwe (150)

layout(matrix(1, 2, 2)); qqPlot(fit.ef, id.n=8) 
layout(matrix(1:4, 2, 2)); plot(fit.ef)

influenceIndexPlot((fit.ef), id.n=8) 
avPlots(fit.ef, id.n=2, id.cex=0.7)

inflm.SR4.ef <- influence.measures(fit.ef)
which(apply(inflm.SR4.ef$is.inf, 1, any))
summary(inflm.SR4.ef)

layout(matrix(1, 2, 2)); plot(cooks.distance(fit.ef) ~ hatvalues(fit.ef))

ecocomp[62,]# Hong Kong (62) based on Cook's D
ecocomp[86,]# Maldives (86) based on Cook's D
ecocomp[146,]# Venezuela (150) based on residual outlier
ecocomp[150,]# Zimbabwe (150) based on residual outlier
```

```{r}
#For EF, remove outliers
ecocomp.out.ef <- ecocomp[-c(62, 86, 146, 150),]#Later, use ecocomp.out.ef just for EF 
row.names(ecocomp.out.ef) <- 1:nrow(ecocomp.out.ef)
```

```{r}
fit.ef.out<- lm(EF~
              GDP.log.c+POP.log
            + HPP.c+CD.c+NDC.c
            + HPP.c*GDP.log.c+CD.c*GDP.log.c+NDC.c*GDP.log.c,
            data= ecocomp.out.ef);summary(fit.ef.out)#Same result
```

(d) Linear mixed-effects model
```{r}
library(lme4)
library(nlme)
library(sjPlot)
library(sjmisc)
```

(d.1) Assess the need to model random effects

```{r}
#UDS
interceptOnly.uds<- gls(UDS ~ 1, data= ecocomp, method = "ML");summary(interceptOnly.uds)

summary(interceptOnly.uds)
fit.1<- lm(UDS ~ 1, data= ecocomp)
var(resid(interceptOnly.uds))#Get residual variance 

random.uds22<- lme(UDS ~ 1, random = ~1|un_22, data = ecocomp,  method = "ML");summary(random.uds22)
anova(interceptOnly.uds, random.uds22);-2*(-183);-2*(-143) # print AIC, BIC

random.uds22.2<- lmer(UDS ~ (1|un_22), data = ecocomp,  REML = FALSE)
summary(random.uds22.2)#Get residual variance, both country and region

#PF
interceptOnly.pf<- gls(PF.r ~ 1, data= ecocomp, method = "ML");summary(interceptOnly.pf)
random.pf22<- lme(PF.r ~ 1, random = ~1|un_22, data = ecocomp,  method = "ML");summary(random.pf22)
anova(interceptOnly.pf, random.pf22);-2*(-677); -2*(-644) # print AIC, BIC

var(resid(interceptOnly.pf))#Get residual variance

random.pf22.2<- lmer(PF.r ~ (1|un_22), data = ecocomp,  REML = FALSE)
summary(random.pf22.2)#Get residual variance, both country and region

#EF
interceptOnly.ef<- gls(EF ~ 1, data= ecocomp, method = "ML");summary(interceptOnly.ef)
random.ef22<- lme(EF ~ 1, random = ~1|un_22, data = ecocomp,  method = "ML");summary(random.ef22)
anova(interceptOnly.ef, random.ef22);-2*(-559); -2*(-538) # print AIC, BIC

var(resid(interceptOnly.ef))#Get residual variance
random.ef22.2<- lmer(EF ~ (1|un_22), data = ecocomp,  REML = FALSE)
summary(random.ef22.2)#Get residual variance, both country and region
```

(d.2) Fitting a mixed model on UDS
```{r, }
library(lmtest)
#ML procedure produces more accurate estimate of fixed-effects (Twisk 2006)
lmer.uds22.full<- lmer(UDS ~ GDP.log.c+POP.log
                       + HPP.c+CD.c+NDC.c
                       + HPP.c:GDP.log.c+CD.c:GDP.log.c+NDC.c:GDP.log.c
                       + (1|un_22), 
                       REML=FALSE, 
                       data= ecocomp)#Block 3
summary(lmer.uds22.full)

#Block 1
lmer.uds22.block1<- lmer(UDS ~ 
                           GDP.log.c+POP.log
                         + (1|un_22), 
                         REML=FALSE, 
                         data= ecocomp)
summary(lmer.uds22.block1)

#Block 2
lmer.uds22.block2<- lmer(UDS ~ 
                           GDP.log.c+POP.log
                         + HPP.c+CD.c+NDC.c
                         + (1|un_22), 
                         REML=FALSE, 
                         data= ecocomp)
summary(lmer.uds22.block2)

anova(lmer.uds22.block1, lmer.uds22.block2)

anova(lmer.uds22.block2, lmer.uds22.full)

#Human-made disaster
lmer.uds22.full.human<- lmer(UDS ~ GDP.log.c+POP.log
                       + HPP.c+CD.c+HUM.c
                       + HPP.c:GDP.log.c+CD.c:GDP.log.c+HUM.c:GDP.log.c
                       + (1|un_22), 
                       REML=FALSE, 
                       data= ecocomp)#Block 3
summary(lmer.uds22.full.human)

##Table 5
sjt.lmer(lmer.uds22.block1, lmer.uds22.block2,lmer.uds22.full,
         show.aic = TRUE, 
         show.dev = FALSE, 
         show.header = TRUE, 
         string.est = "b", 
         depvar.labels = c("Block 1", "Block 2", "Block 2"), 
         string.dv = "Unified Democracy Score",
         pred.labels = c("GDP per capita (ln) (b1)","Population density (ln) (b2)",
                         "Historical pathogen prevalence (b3)",
                         "Climatic demands (b4)",
                         "Natural disaster casualty (b5)",
                         "Pathogen x GDP (b6)", 
                         "Climate x GDP (b7)", 
                         "Disaster x GDP (b8)"), 
         show.se = TRUE, 
         p.numeric = FALSE,
         show.ci = FALSE)

anova(lmer.uds22.block1, lmer.uds22.block2);-2*(-107.83);-2*(-101.07) # 215.66, 202.14
anova(lmer.uds22.block2, lmer.uds22.full);-2*(-94.823) # 189.646
```

(d.2.2) Simple Slope on UDS (though interactions were not significant)
```{r}
#Shifting the midpoint of the GDP variable down one SD, allows all estimates to be correct for a point of +1 SD, because.... all estimates of coefficients are correct assuming all other coefficients in the model are 0. 

#centering GDP.log at +1SD
ecocomp$GDP_high<- ecocomp$GDP.log.c-{mean(ecocomp$GDP.log.c)+sd(ecocomp$GDP.log.c)}

#Centering GDP.log at -1SD
ecocomp$GDP_low<- ecocomp$GDP.log.c-{mean(ecocomp$GDP.log.c)-sd(ecocomp$GDP.log.c)}

#High GDP
lmer.uds22.highGDP<-lmer(UDS~GDP_high+POP.log+HPP.c+CD.c+NDC.c+HPP.c:GDP_high+CD.c:GDP_high+NDC.c:GDP_high+(1|un_22), REML=FALSE, data= ecocomp)
summary(lmer.uds22.highGDP)

#Calculate p-values of simple slopes using Wald F-test
#NDC at High GDP
Anova(lmer.uds22.highGDP, type =3)

#Low GDP
lmer.uds22.lowGDP<-lmer(UDS~GDP_low+POP.log+HPP.c+CD.c+NDC.c+HPP.c:GDP_low+CD.c:GDP_low+NDC.c:GDP_low+(1|un_22), REML=FALSE, data= ecocomp)
summary(lmer.uds22.lowGDP)
Anova(lmer.uds22.lowGDP, type =3)
```

```{r}
#First, add a variable for counry abbreviations
ecocomp$ABB<- countrycode(ecocomp$country, "country.name",#Code
                      "iso3c", #destination
                      custom_match = TRUE,
                      warn = TRUE)

countrylabel<- ecocomp[, c("country", "ABB")]
```


```{r}
library(ggplot2)
library(ggrepel)
```

(d.2.3) Plotting NDC x GDP interaction plot on UDS (Figure 1)
```{r}
#Set up space in the figure
maxY<- max(ecocomp$UDS) + (1/18)*{max(ecocomp$UDS)-min(ecocomp$UDS)}# UDS max
minY<- min(ecocomp$UDS) - (1/18)*{max(ecocomp$UDS)-min(ecocomp$UDS)}# UDS min

maxX2<- max(ecocomp$NDC.c) + (1/18)*{max(ecocomp$NDC.c)-min(ecocomp$NDC.c)}
minX2<- min(ecocomp$NDC.c) - (1/18)*{max(ecocomp$NDC.c)-min(ecocomp$NDC.c)}


apatheme=theme_bw()+ #set up global setting
  theme(panel.grid.major=element_blank(),
        panel.grid.minor=element_blank(),
        panel.border=element_blank(),
        axis.line=element_line(),
        text=element_text(family='Times'),
        legend.position = c(0.95, 0.9),
        legend.text=element_text(size=15),
        axis.title.y=element_text(size=15),
        axis.title.x=element_text(size=15),
        axis.text.y= element_text(size=15),
        axis.text.x= element_text(size=15),
        legend.title=element_text(size=15),
        legend.title.align = 0.5,
        legend.key.size = unit(0.6, "cm")
  )
  
#examine slopes for +1SD GDP and -1SD GDP
#+1SD: intercept = 0.972493, slope = -0.000112
#-1SD: intercept = -0.18898, slope = -0.09537
ggplot(ecocomp, aes(as.numeric(NDC.c), UDS)) +
  geom_point(shape=1, 
             fill= "White",
             size =1) +
  geom_text_repel(data=ecocomp,
                  aes(label=ABB), 
                  family='Times',
                  segment.size = 0.5,
                  force = 1) +
  xlim(minX2, maxX2)  +
  ylim(minY, maxY)  +
  theme(panel.background = element_blank(),
        axis.line = element_line(colour = "black")) +
  scale_size_continuous(guide = FALSE) +
  geom_abline(aes(intercept=0.972493, slope=-0.000112, linetype= '+1 SD')) + # Regression line for Wealthy countries
  geom_abline(aes(intercept=-0.18898, slope= 0.09537, linetype= '- 1 SD')) + # Regression line for Poor countries
  scale_linetype_manual(values=c('dotdash','solid'),
                        breaks=c('+1 SD','- 1 SD'), name='GDP') +
  xlab("Natural Disaster Casualties\n(Centered)") +
  ylab("Unified Democracy Score") +
  apatheme

ggsave('Figure1_NDCxUDSCentered.png', width = 10, height = 10, units = c("in"), dpi=300)
dev.off()
```

(d.2.4) HPP x GDP on UDS (Figure 2)
```{r}
maxX<- max(ecocomp$HPP.c) + (1/18)*{max(ecocomp$HPP.c)-min(ecocomp$HPP.c)}
minX<- min(ecocomp$HPP.c) - (1/18)*{max(ecocomp$HPP.c)-min(ecocomp$HPP.c)}

apatheme=theme_bw()+ #set up global setting
  theme(panel.grid.major=element_blank(),
        panel.grid.minor=element_blank(),
        panel.border=element_blank(),
        axis.line=element_line(),
        text=element_text(family='Times'),
        legend.position = c(0.95, 0.9),
        legend.text=element_text(size=15),
        axis.title.y=element_text(size=15),
        axis.title.x=element_text(size=15),
        axis.text.y= element_text(size=15),
        axis.text.x= element_text(size=15),
        legend.title=element_text(size=15),
        legend.title.align = 0.5,
        legend.key.size = unit(0.6, "cm")
  )

#examine slopes for +1SD GDP and -1SD GDP
#+1SD: intercept = 0.972493, slope = -0.446336
#-1SD: intercept = -0.18898, slope = -0.22943
ggplot(ecocomp, aes(as.numeric(HPP.c), UDS)) +
  geom_point(shape=1, 
             fill= "White",
             size =1) +
  geom_text_repel(data=ecocomp,
                  aes(label=ABB), 
                  family='Times',
                  segment.size = 0.5,
                  force = 1) +
  xlim(minX, maxX)  +
  ylim(minY, maxY)  +
  theme(panel.background = element_blank(),
        axis.line = element_line(colour = "black")) +
  scale_size_continuous(guide = FALSE) +
  geom_abline(aes(intercept=0.972493, slope=-0.446336, linetype= '+1 SD')) + # Regression line for Wealthy countries
  geom_abline(aes(intercept=-0.18898, slope=-0.22943, linetype= '- 1 SD')) + # Regression line for Poor countries
  scale_linetype_manual(values=c('dotdash','solid'),
                        breaks=c('+1 SD','- 1 SD'), name='GDP') +
  xlab("Historical Pathogen Prevalence\n(Centered)") +
  ylab("Unified Democracy Score") +
  apatheme

ggsave('Figure2_HPPxUDSCentered.png', width = 10, height = 10, units = c("in"), dpi=300)
dev.off()
```


(d.3) Fitting a mixed model on PF
```{r, }
#Null Model
lmer.pf22.null<- lmer(PF.r ~ 1 + (1|un_22), REML=FALSE, data= ecocomp)
summary(lmer.pf22.null)

#Block 1
lmer.pf22.block1<- lmer(PF.r ~ 
                          GDP.log.c+POP.log
                        + (1|un_22), 
                        REML=FALSE, 
                        data= ecocomp);summary(lmer.pf22.block1)

#Block 2
lmer.pf22.block2<- lmer(PF.r ~ 
                          GDP.log.c+POP.log
                        + HPP.c+CD.c+NDC.c 
                        + (1|un_22), 
                        REML=FALSE, 
                        data= ecocomp);summary(lmer.pf22.block2)

anova(lmer.pf22.block1, lmer.pf22.block2)

#Block 3
lmer.pf22.full<-lmer(PF.r ~ GDP.log.c+POP.log 
                     + HPP.c+CD.c+NDC.c
                     + HPP.c:GDP.log.c+CD.c:GDP.log.c+NDC.c:GDP.log.c
                     + (1|un_22),
                     REML=FALSE, 
                     data= ecocomp);summary(lmer.pf22.full)

anova(lmer.pf22.block2, lmer.pf22.full)

#Human-made disaster
lmer.pf22.full.human<- lmer(PF.r ~ GDP.log.c+POP.log
                       + HPP.c+CD.c+HUM.c
                       + HPP.c:GDP.log.c+CD.c:GDP.log.c+HUM.c:GDP.log.c
                       + (1|un_22), 
                       REML=FALSE, 
                       data= ecocomp)
summary(lmer.pf22.full.human)#Null

##Table 5
sjt.lmer(lmer.pf22.block1, lmer.pf22.block2, lmer.pf22.full,
         show.aic = TRUE, 
         show.dev = FALSE, 
         show.header = TRUE, 
         string.est = "b", 
         depvar.labels = c("Block 1", "Block 2", "Block 3"), 
         string.dv = "Press Freedom",
         pred.labels = c("GDP per capita (ln) (b1)","Population density (ln) (b2)",
                         "Historical pathogen prevalence (b3)",
                         "Climatic demands (b4)",
                         "Natural disaster casualty (b5)",
                         "Pathogen x GDP (b6)", 
                         "Climate x GDP (b7)", 
                         "Disaster x GDP (b8)"), 
         show.se = TRUE, 
         p.numeric = FALSE,
         show.ci = FALSE)

anova(lmer.pf22.block1, lmer.pf22.block2);-2*(-620.56); -2*(-616.71)#1241.12, 1233.42 
anova(lmer.pf22.block2, lmer.pf22.full); -2*(-611.74)# 1223.48
```

Simple Slopes
```{r}
#NDC x GDP on PF at High GDP
lmer.pf22.highGDP<-lmer(PF.r ~ 
                          GDP_high+POP.log
                        + HPP.c+CD.c+NDC.c
                        + HPP.c:GDP_high+CD.c:GDP_high+NDC.c:GDP_high
                        + (1|un_22), 
                        REML=FALSE, 
                        data= ecocomp)
summary(lmer.pf22.highGDP)
Anova(lmer.pf22.highGDP, type=3)

#NDC x GDP on PF at Low GDP
lmer.pf22.lowGDP<-lmer(PF.r ~ 
                         GDP_low+POP.log
                       + HPP.c+CD.c+NDC.c
                       + HPP.c:GDP_low+CD.c:GDP_low+NDC.c:GDP_low
                       + (1|un_22), 
                       REML=FALSE, 
                       data= ecocomp)

summary(lmer.pf22.lowGDP)
Anova(lmer.pf22.lowGDP, type=3)
```

(d.3.3) Plotting NDC x GDP interaction on PF (Figure 3)
```{r}
#Set up space in the figure

maxY2<- max(ecocomp$PF.r) + (1/18)*{max(ecocomp$PF.r)-min(ecocomp$PF.r)}# PF.r max
minY2<- min(ecocomp$PF.r) - (1/18)*{max(ecocomp$PF.r)-min(ecocomp$PF.r)}# PF.r min

maxX2<- max(ecocomp$NDC.c) + (1/18)*{max(ecocomp$NDC.c)-min(ecocomp$NDC.c)}
minX2<- min(ecocomp$NDC.c) - (1/18)*{max(ecocomp$NDC.c)-min(ecocomp$NDC.c)}

apatheme=theme_bw()+ #set up global setting
  theme(panel.grid.major=element_blank(),
        panel.grid.minor=element_blank(),
        panel.border=element_blank(),
        axis.line=element_line(),
        text=element_text(family='Times'),
        legend.position = c(0.95, 0.9),
        legend.text=element_text(size=15),
        axis.title.y=element_text(size=15),
        axis.title.x=element_text(size=15),
        axis.text.y= element_text(size=15),
        axis.text.x= element_text(size=15),
        legend.title=element_text(size=15),
        legend.title.align = 0.5,
        legend.key.size = unit(0.6, "cm")
  )
  
#examine slopes for +1SD GDP and -1SD GDP
#+1SD: intercept = 70.6475, slope = -1.7302
#-1SD: intercept = 45.7287, slope = 2.0996
ggplot(ecocomp, aes(as.numeric(NDC.c), PF.r)) +
  geom_point(shape=1, 
             fill= "White",
             size =1) +
  geom_text_repel(data=ecocomp,
                  aes(label=ABB), 
                  family='Times',
                  segment.size = 0.5,
                  force = 1) +
  xlim(minX2, maxX2)  +
  ylim(minY2, maxY2)  +
  theme(panel.background = element_blank(),
        axis.line = element_line(colour = "black")) +
  scale_size_continuous(guide = FALSE) +
  geom_abline(aes(intercept=70.6475, slope=-1.7302, linetype= '+1 SD')) + # Regression line for Wealthy countries
  geom_abline(aes(intercept=45.7287, slope= 2.0996, linetype= '- 1 SD')) + # Regression line for Poor countries
  scale_linetype_manual(values=c('dotdash','solid'),
                        breaks=c('+1 SD','- 1 SD'), name='GDP') +
  xlab("Natural Disaster Casualties\n(Centered)") +
  ylab("Press Freedom") +
  apatheme

ggsave('Figure3_NDCxPFCentered.png', width = 10, height = 10, units = c("in"), dpi=300)
dev.off()
```

(d.4) Fitting a mixed model on EF
```{r, }
#null model
lmer.ef22.null<- lmer(EF~1+(1|un_22), REML=FALSE, data= ecocomp)

#Block 1
lmer.ef22.block1<- lmer(EF ~ GDP.log.c+POP.log
                        + (1|un_22),
                        REML=FALSE, 
                        data= ecocomp)
summary(lmer.ef22.block1)

#Block 2
lmer.ef22.block2<- lmer(EF ~ 
                          GDP.log.c+POP.log
                        + HPP.c+CD.c+NDC.c
                        + (1|un_22),
                        REML=FALSE, 
                        data= ecocomp)
summary(lmer.ef22.block2)
anova(lmer.ef22.block1, lmer.ef22.block2)
#Block 3
lmer.ef22.full<- lmer(EF ~ 
                        GDP.log.c+POP.log
                      + HPP.c+CD.c+NDC.c
                      + HPP.c*GDP.log.c+CD.c*GDP.log.c+NDC.c*GDP.log.c
                      + (1|un_22),
                      REML=FALSE, 
                      data= ecocomp)
summary(lmer.ef22.full)
Anova(lmer.ef22.full)
anova(lmer.ef22.block2, lmer.ef22.full)

#Human-made disaster
lmer.ef22.full.human<- lmer(EF ~ GDP.log.c+POP.log
                       + HPP.c+CD.c+HUM.c
                       + HPP.c:GDP.log.c+CD.c:GDP.log.c+HUM.c:GDP.log.c
                       + (1|un_22), 
                       REML=FALSE, 
                       data= ecocomp)
summary(lmer.ef22.full.human)#Null

##Table 6
sjt.lmer(lmer.ef22.block1, lmer.ef22.block2, lmer.ef22.full,
         show.aic = TRUE, 
         show.dev = FALSE, 
         show.header = TRUE, 
         string.est = "b", 
         depvar.labels = c("Block 1", "Block 2", "Block 3"), 
         string.dv = "Economic Freedom",
         pred.labels = c("GDP per capita (ln) (b1)","Population density (ln) (b2)",
                         "Historical pathogen prevalence (b3)",
                         "Climatic demands (b4)",
                         "Natural disaster casualty (b5)",
                         "Pathogen x GDP (b6)", 
                         "Climate x GDP (b7)", 
                         "Disaster x GDP (b8)"), 
         show.se = TRUE, 
         p.numeric = FALSE,
         show.ci = FALSE)

anova(lmer.ef22.block1, lmer.ef22.block2)
anova(lmer.ef22.block2, lmer.ef22.full)
```

(d.4.2) Simple Slope on EF
```{r}
##HPP(CD) x GDP on EF at High GDP
lmer.ef22.highGDP<-lmer(EF ~ 
                          GDP_high+POP.log
                        + HPP.c+CD.c+NDC.c
                        + HPP.c:GDP_high+CD.c:GDP_high+NDC.c:GDP_high
                        + (1|un_22), 
                        REML=FALSE, 
                        data= ecocomp)
summary(lmer.ef22.highGDP)
Anova(lmer.ef22.highGDP, type=3)

##HPP(CD) x GDP on EF at Low GDP
lmer.ef22.lowGDP<-lmer(EF ~ 
                         GDP_low+POP.log
                       + HPP.c+CD.c+NDC.c+HPP.c:GDP_low+CD.c:GDP_low+NDC.c:GDP_low
                       + (1|un_22), 
                       REML=FALSE, 
                       data= ecocomp)
summary(lmer.ef22.lowGDP)
Anova(lmer.ef22.lowGDP, type=3)
```

(d.4.3) Plotting HPP x GDP interaction on EF (Figure 4)
```{r}
#Set up space in the figure
maxY3<- max(ecocomp$EF) + (1/18)*{max(ecocomp$EF)-min(ecocomp$EF)}# EF max
minY3<- min(ecocomp$EF) - (1/18)*{max(ecocomp$EF)-min(ecocomp$EF)}# EF min

apatheme=theme_bw()+ #set up global setting
  theme(panel.grid.major=element_blank(),
        panel.grid.minor=element_blank(),
        panel.border=element_blank(),
        axis.line=element_line(),
        text=element_text(family='Times'),
        legend.position = c(0.95, 0.9),
        legend.text=element_text(size=15),
        axis.title.y=element_text(size=15),
        axis.title.x=element_text(size=15),
        axis.text.y= element_text(size=15),
        axis.text.x= element_text(size=15),
        legend.title=element_text(size=15),
        legend.title.align = 0.5,
        legend.key.size = unit(0.6, "cm")
  )
  
#examine slopes for +1SD GDP and -1SD GDP
#+1SD: intercept = 62.8929, slope = -4.4583
#-1SD: intercept = 49.7537, slope = 1.6744
ggplot(ecocomp, aes(as.numeric(HPP.c), EF)) +
  geom_point(shape=1, 
             fill= "White",
             size =1) +
  geom_text_repel(data=ecocomp,
                  aes(label=ABB), 
                  family='Times',
                  segment.size = 0.5,
                  force = 1) +
  xlim(minX, maxX)  +
  ylim(minY3, maxY3)  +
  theme(panel.background = element_blank(),
        axis.line = element_line(colour = "black")) +
  scale_size_continuous(guide = FALSE) +
  geom_abline(aes(intercept=62.8929, slope=-4.4583, linetype= '+1 SD')) + # Regression line for Wealthy countries
  geom_abline(aes(intercept=49.7537, slope= 1.6744, linetype= '- 1 SD')) + # Regression line for Poor countries
  scale_linetype_manual(values=c('dotdash','solid'),
                        breaks=c('+1 SD','- 1 SD'), name='GDP') +
  xlab("Historical Pathogen Prevalence\n(Centered)") +
  ylab("Economic Freedom") +
  apatheme

ggsave('Figure4_HPPxEFCentered.png', width = 10, height = 10, units = c("in"), dpi=300)
dev.off()
```

(d.4.4) Plotting CD x GDP interaction on EF (Figure 5)
```{r}
#Set up space in the figure
maxX3<- max(ecocomp$CD.c) + (1/18)*{max(ecocomp$CD.c)-min(ecocomp$CD.c)}
minX3<- min(ecocomp$CD.c) - (1/18)*{max(ecocomp$CD.c)-min(ecocomp$CD.c)}

apatheme=theme_bw()+ #set up global setting
  theme(panel.grid.major=element_blank(),
        panel.grid.minor=element_blank(),
        panel.border=element_blank(),
        axis.line=element_line(),
        text=element_text(family='Times'),
        legend.position = c(0.95, 0.9),
        legend.text=element_text(size=15),
        axis.title.y=element_text(size=15),
        axis.title.x=element_text(size=15),
        axis.text.y= element_text(size=15),
        axis.text.x= element_text(size=15),
        legend.title=element_text(size=15),
        legend.title.align = 0.5,
        legend.key.size = unit(0.6, "cm")
  )
  
#examine slopes for +1SD GDP and -1SD GDP
#+1SD: intercept = 62.8929, slope = -0.0623
#-1SD: intercept = 49.7537, slope = 0.0744
ggplot(ecocomp, aes(as.numeric(CD.c), EF)) +
  geom_point(shape=1, 
             fill= "White",
             size =1) +
  geom_text_repel(data=ecocomp,
                  aes(label=ABB), 
                  family='Times',
                  segment.size = 0.5,
                  force = 1) +
  xlim(minX3, maxX3)  +
  ylim(minY3, maxY3)  +
  theme(panel.background = element_blank(),
        axis.line = element_line(colour = "black")) +
  scale_size_continuous(guide = FALSE) +
  geom_abline(aes(intercept=62.8929, slope=-0.0623, linetype= '+1 SD')) + # Regression line for Wealthy countries
  geom_abline(aes(intercept=49.7537, slope= 0.0744, linetype= '- 1 SD')) + # Regression line for Poor countries
  scale_linetype_manual(values=c('dotdash','solid'),
                        breaks=c('+1 SD','- 1 SD'), name='GDP') +
  xlab("Climatic Demands\n(Centered)") +
  ylab("Economic Freedom") +
  apatheme

ggsave('Figure5_CDxEFCentered.png', width = 10, height = 10, units = c("in"), dpi=300)
dev.off()
```


(e) Supplemental Materials


(e1) Unified Democracy Score with different datasets
```{r}
#Without Outliers
lmer.uds22.out<-lmer(UDS ~ GDP.log.c+POP.log
                     + HPP.c+CD.c+NDC.c
                     + HPP.c:GDP.log.c+CD.c:GDP.log.c+NDC.c:GDP.log.c
                     + (1|un_22), 
                     REML=FALSE, 
                     data= ecocomp.out);summary(lmer.uds22.out)

#Listwise deletion
lmer.uds22.listwise<-lmer(UDS ~ GDP.log.c+POP.log
                          + HPP.c+CD.c+NDC.c
                          + HPP.c:GDP.log.c+CD.c:GDP.log.c+NDC.c:GDP.log.c
                          + (1|un_22), 
                          REML=FALSE, 
                          data= ecocomp.listwiseNDC);summary(lmer.uds22.listwise)

#MICE
lmer.uds22.MICE<-lmer(UDS ~ GDP.log.c+POP.log
                          + HPP.c+CD.c+NDC.c
                          + HPP.c:GDP.log.c+CD.c:GDP.log.c+NDC.c:GDP.log.c
                          + (1|un_22), 
                          REML=FALSE, 
                          data= ecoIMP);summary(lmer.uds22.MICE)

#Backward Elimination
library(lmerTest)#This lets you use "step" with lme4
step(lmer.uds22.full, alpha.fixed = 0.10)#Drop POP & CD x GDP
lmer.uds22.back<-lmer(UDS ~ 
                        GDP.log.c+HPP.c+CD.c+NDC.c
                      + HPP.c:GDP.log.c+NDC.c:GDP.log.c 
                      + (1|un_22), REML=FALSE, data= ecocomp);summary(lmer.uds22.back)

##Table 2
sjt.lmer(lmer.uds22.out, lmer.uds22.listwise, lmer.uds22.MICE, lmer.uds22.back,
         show.aic = TRUE, 
         show.dev = FALSE, 
         show.header = TRUE, 
         string.est = "b", 
         depvar.labels = c("w/o Outliers", "Listwise", "MICE", "Backward"), 
         string.dv = "Unified Democracy Score",
         pred.labels = c("GDP (ln)","POP","HPP","CD","NDC","HPP x GDP", "CD x GDP", "NDC x GDP"), 
         show.se = TRUE, 
         p.numeric = FALSE,
         show.ci = FALSE)
```

(e2) Press Freedom with different datasets
```{r}
#Without Outliers
lmer.pf22.out<-lmer(PF.r ~ 
                      GDP.log.c+POP.log
                    + HPP.c+CD.c+NDC.c
                    + HPP.c:GDP.log.c+CD.c:GDP.log.c+NDC.c:GDP.log.c
                    + (1|un_22), 
                    REML=FALSE, 
                    data= ecocomp.out);summary(lmer.pf22.out)

#Listwise deletion
lmer.pf22.listwise<-lmer(PF.r ~ 
                         GDP.log.c+POP.log
                       + HPP.c+CD.c+NDC.c
                       + HPP.c:GDP.log.c+CD.c:GDP.log.c+NDC.c:GDP.log.c
                       + (1|un_22), 
                       REML=FALSE, 
                       data= ecocomp.listwiseNDC);summary(lmer.pf22.listwise)

#MICE
lmer.pf22.MICE<-lmer(PF.r ~ GDP.log.c+POP.log
                          + HPP.c+CD.c+NDC.c
                          + HPP.c:GDP.log.c+CD.c:GDP.log.c+NDC.c:GDP.log.c
                          + (1|un_22), 
                          REML=FALSE, 
                          data= ecoIMP);summary(lmer.pf22.MICE)

#Backward elimination
step(lmer.pf22.full, alpha.fixed = 0.10)#Drop GDP x CD, POP, GDP x HPP
lmer.pf22.back<-lmer(PF.r ~ 
                       GDP.log.c+HPP.c+CD.c+NDC.c
                     + NDC.c:GDP.log.c
                     + (1|un_22), 
                     REML=FALSE, 
                     data= ecocomp);summary(lmer.pf22.back)

##Table
sjt.lmer(lmer.pf22.out, lmer.pf22.listwise, lmer.pf22.MICE, lmer.pf22.back,
         show.aic = TRUE, 
         show.dev = FALSE, 
         show.header = TRUE, 
         string.est = "b", 
         depvar.labels = c("w/o Outliers", "Listwise", "MICE", "Backward"), 
         string.dv = "Press Freedom",
         pred.labels = c("GDP (ln)","POP","HPP","CD","NDC","HPP x GDP", "CD x GDP", "NDC x GDP"), 
         show.se = TRUE, 
         p.numeric = FALSE,
         show.ci = FALSE)
```

(e3) Economic Freedom with different datasets
```{r}
#Without Outliers
lmer.ef22.out<-lmer(EF ~ 
                      GDP.log.c+POP.log
                    + HPP.c+CD.c+NDC.c
                    + HPP.c:GDP.log.c+CD.c:GDP.log.c+NDC.c:GDP.log.c
                    + (1|un_22), 
                    REML=FALSE, 
                    data= ecocomp.out.ef);summary(lmer.ef22.out)

#Listwise deletion
lmer.ef22.listwise<-lmer(EF ~ 
                         GDP.log.c+POP.log
                       + HPP.c+CD.c+NDC.c
                       + HPP.c:GDP.log.c+CD.c:GDP.log.c+NDC.c:GDP.log.c
                       + (1|un_22), 
                       REML=FALSE, 
                       data= ecocomp.listwiseNDC);summary(lmer.ef22.listwise)

#MICE
lmer.ef22.MICE<-lmer(EF ~ GDP.log.c+POP.log
                          + HPP.c+CD.c+NDC.c
                          + HPP.c:GDP.log.c+CD.c:GDP.log.c+NDC.c:GDP.log.c
                          + (1|un_22), 
                          REML=FALSE, 
                          data= ecoIMP);summary(lmer.ef22.MICE)

#Backward elimination
step(lmer.ef22.full, alpha.fixed = 0.10)#Drop GDP x CD, POP, GDP x HPP
lmer.ef22.back<-lmer(EF ~ 
                        GDP.log.c+POP.log
                      + HPP.c+CD.c
                      + HPP.c*GDP.log.c+CD.c*GDP.log.c
                      + (1|un_22), 
                     REML=FALSE, 
                     data= ecocomp);summary(lmer.ef22.back)

##Table 4
sjt.lmer(lmer.ef22.out, lmer.ef22.listwise, lmer.ef22.MICE, lmer.ef22.back,
         show.aic = TRUE, 
         show.dev = FALSE, 
         show.header = TRUE, 
         string.est = "b", 
         depvar.labels = c("w/o Outliers", "Listwise", "MICE", "Backward"), 
         string.dv = "Economic Freedom",
         pred.labels = c("GDP (ln)","POP","HPP","CD","NDC","HPP x GDP", "CD x GDP", "NDC x GDP"), 
         show.se = TRUE, 
         p.numeric = FALSE,
         show.ci = FALSE)
```

(e4) Standard OLS estimates for all DVs
```{r, include=FALSE}
#Standard OLS for each DV
sjt.lmer(fit.uds, fit.pf, fit.ef, 
        show.r2 = TRUE, show.dev = FALSE, show.header = TRUE, string.est = "b", 
        depvar.labels = c("Unified Democracy", "Press Freedom", "Economic Freedom"), 
        pred.labels = c("GDP (ln)","POP","HPP","CD","NDC","GDP x HPP", "GDP x CD", "GDP x NDC"),
        string.dv = "OLS Regressions", p.numeric = FALSE, show.se = TRUE, show.ci = FALSE
        )
summary(fit.uds);summary(fit.pf);summary(fit.ef)
```

(e5) Climato-Economic Model (OLS)
```{r}
#UDS
lm.climate.uds<- lm(UDS ~ 
                         GDP.log.c
                       + CD.c
                       + CD.c:GDP.log.c, 
                       data= ecocomp)
summary(lm.climate.uds)

#PF
lm.climate.pf<- lm(PF.r ~ 
                         GDP.log.c
                       + CD.c
                       + CD.c:GDP.log.c,
                       data= ecocomp)
summary(lm.climate.pf)

#EF
lm.climate.ef<- lm(EF ~  
                         GDP.log.c
                       + CD.c
                       + CD.c:GDP.log.c, 
                       data= ecocomp)
summary(lm.climate.ef)

#Table X in Supplemental Material
sjt.lmer(lm.climate.uds, lm.climate.pf, lm.climate.ef,
         show.aic = TRUE, 
         show.dev = FALSE, 
         show.header = TRUE, 
         string.est = "b", 
         depvar.labels = c("Unified Democracy Score", "Press Freedom", "Economic Freedom"), 
         string.dv = "Climato-Economic Model (OLS)",
         pred.labels = c("GDP per capita (ln)","Climatic demands",
                         "Climate x GDP"), 
         show.se = TRUE, 
         p.numeric = FALSE,
         show.ci = FALSE)
```

(e6) Climato-Economic Model (Multilevel)
```{r}
#UDS
lmer.uds22.full.climate<- lmer(UDS ~ 
                         GDP.log.c
                       + CD.c
                       + CD.c:GDP.log.c
                       + (1|un_22), 
                       REML=FALSE, 
                       data= ecocomp)
summary(lmer.uds22.full.climate)


#PF
lmer.pf22.full.climate<- lmer(PF.r ~ 
                         GDP.log.c
                       + CD.c
                       + CD.c:GDP.log.c
                       + (1|un_22), 
                       REML=FALSE, 
                       data= ecocomp)
summary(lmer.pf22.full.climate)

#EF
lmer.ef22.full.climate<- lmer(EF ~  
                         GDP.log.c
                       + CD.c
                       + CD.c:GDP.log.c
                       + (1|un_22), 
                       REML=FALSE, 
                       data= ecocomp)

summary(lmer.ef22.full.climate)

#Table X in Supplemental Material
sjt.lmer(lmer.uds22.full.climate, lmer.pf22.full.climate, lmer.ef22.full.climate,
         show.aic = TRUE, 
         show.dev = FALSE, 
         show.header = TRUE, 
         string.est = "b", 
         depvar.labels = c("Unified Democracy Score", "Press Freedom", "Economic Freedom"), 
         string.dv = "Climato-Economic Model (Multilevel)",
         pred.labels = c("GDP per capita (ln)","Climatic demands",
                         "Climate x GDP"), 
         show.se = TRUE, 
         p.numeric = FALSE,
         show.ci = FALSE)

#Demonstrating climate-wealth interaction
lmer.uds22.full.climateHigh<- lmer(UDS ~ 
                         GDP_high
                       + CD.c
                       + CD.c:GDP_high
                       + (1|un_22), 
                       REML=FALSE, 
                       data= ecocomp)
summary(lmer.uds22.full.climateHigh)

lmer.uds22.full.climateLow<- lmer(UDS ~ 
                         GDP_low
                       + CD.c
                       + CD.c:GDP_low
                       + (1|un_22), 
                       REML=FALSE, 
                       data= ecocomp)
summary(lmer.uds22.full.climateLow)
```

(e7) Predicting DVs with Human-made disaster 
```{r}
#UDS
lmer.uds22.full.human<- lmer(UDS ~ 
                         GDP.log.c+POP.log
                       + HPP.c+CD.c+HUM.c
                       + HPP.c:GDP.log.c+CD.c:GDP.log.c+HUM.c:GDP.log.c
                       + (1|un_22), 
                       REML=FALSE,
                       data= ecocomp)
summary(lmer.uds22.full.human)


#PF
lmer.pf22.full.human<- lmer(PF.r ~ 
                         GDP.log.c+POP.log
                       + HPP.c+CD.c+HUM.c
                       + HPP.c:GDP.log.c+CD.c:GDP.log.c+HUM.c:GDP.log.c
                       + (1|un_22), 
                       REML=FALSE, 
                       data= ecocomp)
summary(lmer.pf22.full.human)

#EF
lmer.ef22.full.human<- lmer(EF ~ 
                         GDP.log.c+POP.log
                       + HPP.c+CD.c+HUM.c
                       + HPP.c:GDP.log.c+CD.c:GDP.log.c+HUM.c:GDP.log.c
                       + (1|un_22), 
                       REML=FALSE, 
                       data= ecocomp)
summary(lmer.ef22.full.human)

#Table X in Supplemental Material
sjt.lmer(lmer.uds22.full.human, lmer.pf22.full.human, lmer.ef22.full.human,
         show.aic = TRUE, 
         show.dev = FALSE, 
         show.header = TRUE, 
         string.est = "b", 
         depvar.labels = c("Unified Democracy Score", "Press Freedom", "Economic Freedom"), 
         string.dv = "Human-Made Disaster Model",
         pred.labels = c("GDP (ln)","POP","HPP","CD","HUM","GDP x HPP", "GDP x CD", "GDP x HUM"), 
         show.se = TRUE, 
         p.numeric = FALSE,
         show.ci = FALSE)
```

(e8) Historical GDP data
Addressing Reviewer's request, we also included historical GDP data
```{r}
madison<- read.csv("madison_historicalGDP.csv",
                         header = TRUE, 
                        sep = ",",
                        stringsAsFactors = FALSE, skip = 2)
#1950
madison1950<- madison[, c("X", "X1950.00")] 
colnames(madison1950)[1] <- "country"
colnames(madison1950)[2] <- "GDP1950"

madison1950.listwise<- madison1950[complete.cases(madison1950), ]

madison1950.listwise$country[50]<- "Haiti"

#Check country code
CodesMadison<- countrycode(madison1950.listwise$country, "country.name",#Code
                      "country.name.en", #destination
                      custom_match = TRUE,
                      warn = TRUE)

matchMadison<- cbind(madison1950.listwise$country, CodesMadison)#OK

madison1950.listwise$country<- CodesMadison
madison1950Full<- madison1950.listwise[complete.cases(madison1950.listwise), ]

#1929
madison1929<- madison[, c("X", "X1929.00")] 
colnames(madison1929)[1] <- "country"
colnames(madison1929)[2] <- "GDP1929"

madison1929.listwise<- madison1929[complete.cases(madison1929), ]

#Check country code
CodesMadison1929<- countrycode(madison1929.listwise$country, "country.name",#Code
                      "country.name.en", #destination
                      custom_match = TRUE,
                      warn = TRUE)
matchMadison1929<- cbind(madison1929.listwise$country, CodesMadison1929)#OK

madison1929.listwise$country<- CodesMadison1929
madison1929Full<- madison1929.listwise[complete.cases(madison1929.listwise), ]
```

(e8.2) Merge Madison's data
```{r}
#Maddison 1950
ecocompMadison1950<- merge(ecocomp, madison1950Full, by = "country", all = TRUE)

ecocompMadison1950[c("GDP1950.log")]<- log(ecocompMadison1950$GDP1950, 
                            base = exp(1));skewness(ecocompMadison1950$GDP1950.log)#Ok
#Mean center GDP1950
ecocompMadison1950[c("GDP1950.log.c")]<- scale(ecocompMadison1950$GDP1950.log, center = TRUE, scale = FALSE)
ecocompMadison1950<- ecocompMadison1950[complete.cases(ecocompMadison1950), ]

#Maddison 1929
ecocompMadison1929<- merge(ecocomp, madison1929Full, by = "country", all = TRUE)

ecocompMadison1929[c("GDP1929.log")]<- log(ecocompMadison1929$GDP1929, 
                            base = exp(1));skewness(ecocompMadison1929$GDP1929.log)#Ok
#Mean center GDP1929
ecocompMadison1929[c("GDP1929.log.c")]<- scale(ecocompMadison1929$GDP1929.log, center = TRUE, scale = FALSE)
ecocompMadison1929<- ecocompMadison1929[complete.cases(ecocompMadison1929), ]
```

(e8.3) Predicting DVs with historical GDP
```{r}
##Maddison 1950
#UDS
lmer.uds22.full.madison<- lmer(UDS ~ GDP1950.log.c+POP.log
                       + HPP.c+CD.c+NDC.c
                       + HPP.c:GDP1950.log.c+CD.c:GDP1950.log.c+NDC.c:GDP1950.log.c
                       + (1|un_22), 
                       REML=FALSE, 
                       data= ecocompMadison1950)
summary(lmer.uds22.full.madison)
Anova(lmer.uds22.full.madison)

#PF
lmer.pf22.full.madison<- lmer(PF.r ~ GDP1950.log.c+POP.log
                       + HPP.c+CD.c+NDC.c
                       + HPP.c:GDP1950.log.c+CD.c:GDP1950.log.c+NDC.c:GDP1950.log.c
                       + (1|un_22), 
                       REML=FALSE, 
                       data= ecocompMadison1950)
summary(lmer.pf22.full.madison)

#EF
lmer.ef22.full.madison<- lmer(EF ~ GDP1950.log.c+POP.log
                       + HPP.c+CD.c+NDC.c
                       + HPP.c:GDP1950.log.c+CD.c:GDP1950.log.c+NDC.c:GDP1950.log.c
                       + (1|un_22), 
                       REML=FALSE, 
                       data= ecocompMadison1950)
summary(lmer.ef22.full.madison)

##Maddison 1929
#UDS
lmer.uds22.full.madison1929<- lmer(UDS ~ GDP1929.log.c+POP.log
                       + HPP.c+CD.c+NDC.c
                       + HPP.c:GDP1929.log.c+CD.c:GDP1929.log.c+NDC.c:GDP1929.log.c
                       + (1|un_22), 
                       REML=FALSE, 
                       data= ecocompMadison1929)
summary(lmer.uds22.full.madison1929)

#PF
lmer.pf22.full.madison1929<- lmer(PF.r ~ GDP1929.log.c+POP.log
                       + HPP.c+CD.c+NDC.c
                       + HPP.c:GDP1929.log.c+CD.c:GDP1929.log.c+NDC.c:GDP1929.log.c
                       + (1|un_22), 
                       REML=FALSE, 
                       data= ecocompMadison1929)
summary(lmer.pf22.full.madison1929)

#EF
lmer.ef22.full.madison1929<- lmer(EF ~ GDP1929.log.c+POP.log
                       + HPP.c+CD.c+NDC.c
                       + HPP.c:GDP1929.log.c+CD.c:GDP1929.log.c+NDC.c:GDP1929.log.c
                       + (1|un_22), 
                       REML=FALSE, 
                       data= ecocompMadison1929)
summary(lmer.ef22.full.madison1929)
```
Maddison Tables
```{r}
#Maddison GDP 1950
sjt.lmer(lmer.uds22.full.madison, lmer.pf22.full.madison, lmer.ef22.full.madison,
         show.aic = TRUE, 
         show.dev = FALSE, 
         show.header = TRUE, 
         string.est = "Estimate", 
         depvar.labels = c("Unified Democracy Score", "Press Freedom", "Economic Freedom"), 
         string.dv = "Maddison's Historical GDP 1950",
         pred.labels = c("GDP (ln)","POP","HPP","CD","HUM","GDP x HPP", "GDP x CD", "GDP x HUM"), 
         show.se = TRUE, 
         p.numeric = FALSE,
         show.ci = FALSE)

#Maddison GDP 1929
sjt.lmer(lmer.uds22.full.madison1929, lmer.pf22.full.madison1929, lmer.ef22.full.madison1929,
         show.aic = TRUE, 
         show.dev = FALSE, 
         show.header = TRUE, 
         string.est = "Estimate", 
         depvar.labels = c("Unified Democracy Score", "Press Freedom", "Economic Freedom"), 
         string.dv = "Maddison's Historical GDP 1929",
         pred.labels = c("GDP (ln)","POP","HPP","CD","HUM","GDP x HPP", "GDP x CD", "GDP x HUM"), 
         show.se = TRUE, 
         p.numeric = FALSE,
         show.ci = FALSE)
```


(f) Applying Finite Population Correction Factor
```{r}
# N = 193 (United Nations, 2013)
# n = 150 (Sample size in this study)
150/193 # We sampled 77.7% of the entire, finite population

FPCF<- sqrt((193-150)/(193-1))
FPCF#=0.4732424. Thus, applying this factor would reduce the reported p-values. 

#For example, in Model 1, the HPP x GDP was not significant, b= -0.07, SE=0.06, p=.277. 
#However, correctig the HPP x GDP by FPCF would result in:
ULcorrect<- (-0.07 + 1.96*0.06*FPCF)
LLcorrect<- (-0.07 - 1.96*0.06*FPCF)
LLcorrect;ULcorrect#Which does not include zero at 95%CI
```

(g) Composite of the three DVs
```{r}
ecocomp[c("UDS.z")]<- scale(ecocomp$UDS)
ecocomp[c("PF.z")]<- scale(ecocomp$PF.r)
ecocomp[c("EF.z")]<- scale(ecocomp$EF)
ecocomp[c("global")]<- (ecocomp$UDS.z+ecocomp$PF.z+ecocomp$EF.z)/3 #Average

lmer.global<- lmer(global ~ GDP.log.c+POP.log
                          + HPP.c+CD.c+NDC.c
                          + HPP.c:GDP.log.c+CD.c:GDP.log.c+NDC.c:GDP.log.c
                          + (1|un_22), 
                          REML=FALSE, 
                       data= ecocomp)
summary(lmer.global)#similar

lmer.global.GDPhigh<- lmer(global ~ GDP_high+POP.log
                          + HPP.c+CD.c+NDC.c
                          + HPP.c:GDP_high+CD.c:GDP_high+NDC.c:GDP_high
                          + (1|un_22), 
                          REML=FALSE, 
                       data= ecocomp)
lmer.global.GDPlow<- lmer(global ~ GDP_low+POP.log
                          + HPP.c+CD.c+NDC.c
                          + HPP.c:GDP_low+CD.c:GDP_low+NDC.c:GDP_low
                          + (1|un_22), 
                          REML=FALSE, 
                       data= ecocomp)
summary(lmer.global.GDPhigh)
summary(lmer.global.GDPlow)
```


```{r}
#Clustering of HPP
interceptOnly.HPP<- gls(HPP ~ 1, data= ecocomp, method = "ML");summary(interceptOnly.HPP)

summary(interceptOnly.HPP)
fit.1.HPP<- lm(HPP ~ 1, data= ecocomp)
var(resid(interceptOnly.HPP))#Get residual variance 

random.HPP22<- lme(HPP ~ 1, random = ~1|un_22, data = ecocomp,  method = "ML");summary(random.HPP22)
anova(interceptOnly.HPP, random.HPP22)

random.HPP22.2<- lmer(HPP ~ (1|un_22), data = ecocomp,  REML = FALSE)
summary(random.HPP22.2)#Get residual variance, both country and region
```

```{r}
#Clustering of NDC
interceptOnly.NDC<- gls(NDC ~ 1, data= ecocomp, method = "ML");summary(interceptOnly.NDC)

summary(interceptOnly.NDC)
fit.1.NDC<- lm(NDC ~ 1, data= ecocomp)
var(resid(interceptOnly.NDC))#Get residual variance 

random.NDC22<- lme(NDC ~ 1, random = ~1|un_22, data = ecocomp,  method = "ML");summary(random.NDC22)
anova(interceptOnly.NDC, random.NDC22)

random.NDC22.2<- lmer(NDC ~ (1|un_22), data = ecocomp,  REML = FALSE)
summary(random.NDC22.2)#Get residual variance, both country and region
```

```{r}
#Clustering of CD
interceptOnly.CD<- gls(CD ~ 1, data= ecocomp, method = "ML");summary(interceptOnly.CD)

summary(interceptOnly.CD)
fit.1.CD<- lm(CD ~ 1, data= ecocomp)
var(resid(interceptOnly.CD))#Get residual variance 

random.CD22<- lme(CD ~ 1, random = ~1|un_22, data = ecocomp,  method = "ML");summary(random.CD22)
anova(interceptOnly.CD, random.CD22)

random.CD22.2<- lmer(CD ~ (1|un_22), data = ecocomp,  REML = FALSE)
summary(random.CD22.2)#Get residual variance, both country and region
```
